# Supplementary material for: The gut microbiome participates in transgenerational inheritance of low‐temperature responses in Drosophila melanogaster
Source: FEBS Lett. 2018 Nov 15;592(24):4078–86. doi: 10.1002/1873-3468.13278 (PMC6587461; doi:10.1002/1873-3468.13278)
Supplement: Supplementary file 2 [file FEB2-592-4078-s002.xlsx]

## Sheet: F1
Gene	logFC	logCPM	PValue	FDR	Cmn.Disp	UpDown.Cmn
FBgn0038879	3.02055	6.20656	1.25556e-40	1.07835e-37	0.0216288	1
FBgn0039161	2.74334	6.39208	4.22919e-39	3.39012e-36	0.0216288	1
FBgn0036590	2.54089	5.82692	2.42456e-35	1.45764e-32	0.0216288	1
FBgn0037129	3.06051	4.24977	1.69449e-28	7.2766e-26	0.0216288	1
FBgn0036023	4.20893	1.25085	3.54267e-24	1.15127e-21	0.0216288	1
FBgn0038017	2.19892	4.97884	4.07477e-24	1.28934e-21	0.0216288	1
FBgn0033154	2.74595	3.20173	8.12936e-22	2.22153e-19	0.0216288	1
FBgn0038180	1.70162	7.8656	1.31288e-20	3.28876e-18	0.0216288	1
FBgn0085234	3.37147	2.64118	8.86182e-20	2.01046e-17	0.0216288	1
FBgn0037128	2.51098	3.74281	4.53744e-18	8.79971e-16	0.0216288	1
FBgn0035049	1.44271	9.59529	4.63239e-17	8.43937e-15	0.0216288	1
FBgn0040736	1.51373	6.74025	5.37903e-17	9.65335e-15	0.0216288	1
FBgn0015035	1.50086	5.74311	7.16961e-17	1.24938e-14	0.0216288	1
FBgn0036601	2.35871	2.87159	7.72744e-17	1.32735e-14	0.0216288	1
FBgn0036589	1.77397	5.02403	8.73673e-17	1.47958e-14	0.0216288	1
FBgn0035022	1.61262	5.2579	1.07831e-16	1.7761e-14	0.0216288	1
FBgn0085736	2.4274	2.25671	1.18293e-16	1.89647e-14	0.0216288	1
FBgn0033869	2.30252	3.85886	1.22381e-16	1.9362e-14	0.0216288	1
FBgn0037396	2.10365	3.08883	1.34563e-16	2.10128e-14	0.0216288	1
FBgn0036599	1.74872	3.93532	5.3281e-16	7.87638e-14	0.0216288	1
FBgn0261989	1.42892	6.51587	7.41269e-16	1.07386e-13	0.0216288	1
FBgn0031097	1.39878	7.22104	2.81532e-15	3.80353e-13	0.0216288	1
FBgn0038126	1.3643	8.6408	4.09189e-15	5.34792e-13	0.0216288	1
FBgn0005626	1.32036	11.2099	6.19526e-15	7.75956e-13	0.0216288	1
FBgn0033308	1.32761	9.37392	7.82266e-15	9.69687e-13	0.0216288	1
FBgn0034151	1.30341	10.4684	1.37693e-14	1.65563e-12	0.0216288	1
FBgn0036600	1.74364	4.74864	3.81647e-14	4.49895e-12	0.0216288	1
FBgn0032835	1.6004	5.01764	4.0422e-14	4.71878e-12	0.0216288	1
FBgn0036659	1.32144	8.03425	4.69053e-14	5.33715e-12	0.0216288	1
FBgn0035553	1.78536	4.62282	4.70507e-14	5.33715e-12	0.0216288	1
FBgn0052091	1.39527	5.98367	6.44929e-14	7.18021e-12	0.0216288	1
FBgn0052283	3.63079	0.928507	7.76428e-14	8.48706e-12	0.0216288	1
FBgn0036101	1.45082	5.92847	1.15081e-13	1.2286e-11	0.0216288	1
FBgn0032803	1.50251	5.31311	1.15462e-13	1.2286e-11	0.0216288	1
FBgn0039239	1.56812	4.73114	1.16544e-13	1.22923e-11	0.0216288	1
FBgn0037577	2.40407	2.76277	1.37627e-13	1.43898e-11	0.0216288	1
FBgn0063923	1.54884	4.16873	1.58047e-13	1.63824e-11	0.0216288	1
FBgn0031940	1.25281	7.57518	2.7992e-13	2.7737e-11	0.0216288	1
FBgn0046999	1.50164	5.41761	2.80297e-13	2.7737e-11	0.0216288	1
FBgn0035539	1.27867	8.31296	2.8143e-13	2.7737e-11	0.0216288	1
FBgn0039297	1.44543	5.00712	4.03616e-13	3.94559e-11	0.0216288	1
FBgn0051199	1.43272	5.43982	4.13892e-13	4.01342e-11	0.0216288	1
FBgn0000640	1.22843	9.71846	4.4024e-13	4.20115e-11	0.0216288	1
FBgn0259223	2.06359	3.65835	5.16694e-13	4.81607e-11	0.0216288	1
FBgn0028573	1.44204	5.41417	5.50194e-13	5.08887e-11	0.0216288	1
FBgn0005391	3.17197	1.45047	6.10383e-13	5.60248e-11	0.0216288	1
FBgn0035343	1.55262	4.37141	1.65541e-12	1.43199e-10	0.0216288	1
FBgn0033188	1.19729	9.27625	2.3219e-12	1.98003e-10	0.0216288	1
FBgn0058006	1.33862	5.54731	3.45798e-12	2.90761e-10	0.0216288	1
FBgn0013278	2.24938	2.14086	6.11045e-12	5.10223e-10	0.0216288	1
FBgn0036587	1.39919	4.68567	7.17073e-12	5.90554e-10	0.0216288	1
FBgn0261817	1.92385	3.22169	7.35589e-12	5.97738e-10	0.0216288	1
FBgn0005633	1.14385	10.8967	8.81221e-12	7.06387e-10	0.0216288	1
FBgn0016930	1.1573	9.29614	9.18413e-12	7.31325e-10	0.0216288	1
FBgn0033443	1.34147	5.54535	9.73006e-12	7.69699e-10	0.0216288	1
FBgn0036110	2.21924	2.92642	1.51153e-11	1.18017e-09	0.0216288	1
FBgn0085225	2.97378	2.45672	2.00042e-11	1.54186e-09	0.0216288	1
FBgn0033518	1.24988	6.07028	2.10671e-11	1.60507e-09	0.0216288	1
FBgn0036323	1.38319	3.85004	2.61282e-11	1.93929e-09	0.0216288	1
FBgn0000097	1.13868	8.4703	3.36903e-11	2.45511e-09	0.0216288	1
FBgn0261341	1.1222	9.09655	3.81481e-11	2.74666e-09	0.0216288	1
FBgn0031261	1.55402	3.6448	5.7044e-11	3.96473e-09	0.0216288	1
FBgn0031559	1.34187	4.31869	7.7206e-11	5.27457e-09	0.0216288	1
FBgn0036597	1.20003	5.99239	1.02166e-10	6.90136e-09	0.0216288	1
FBgn0000092	1.14035	7.8813	1.12006e-10	7.52377e-09	0.0216288	1
FBgn0027584	1.8898	2.57481	1.20406e-10	8.04315e-09	0.0216288	1
FBgn0002440	1.59053	4.38699	1.24126e-10	8.24578e-09	0.0216288	1
FBgn0033153	1.29796	5.07862	1.53971e-10	1.00617e-08	0.0216288	1
FBgn0000527	1.08744	9.56926	1.57618e-10	1.02131e-08	0.0216288	1
FBgn0013680	1.38495	3.73627	1.91503e-10	1.21191e-08	0.0216288	1
FBgn0032025	1.15948	6.8057	1.96313e-10	1.23585e-08	0.0216288	1
FBgn0039805	1.07585	9.17123	2.36285e-10	1.46448e-08	0.0216288	1
FBgn0013276	3.53628	0.808231	3.06632e-10	1.89074e-08	0.0216288	1
FBgn0027586	1.11325	6.74057	3.25381e-10	1.98598e-08	0.0216288	1
FBgn0085404	1.22405	6.13158	3.95022e-10	2.3868e-08	0.0216288	1
FBgn0034974	1.15924	5.70104	6.38432e-10	3.76299e-08	0.0216288	1
FBgn0036677	1.88664	2.08691	7.82605e-10	4.50241e-08	0.0216288	1
FBgn0033520	1.38164	4.67323	8.95144e-10	5.12534e-08	0.0216288	1
FBgn0003997	1.09918	6.8746	1.12078e-09	6.29733e-08	0.0216288	1
FBgn0039480	1.0701	7.31968	1.15386e-09	6.45305e-08	0.0216288	1
FBgn0038198	1.06105	7.28859	1.50776e-09	8.2406e-08	0.0216288	1
FBgn0035234	1.51313	4.45197	1.58853e-09	8.60383e-08	0.0216288	1
FBgn0051200	1.17756	5.60397	1.79e-09	9.65156e-08	0.0216288	1
FBgn0000047	1.00176	13.2175	1.8235e-09	9.7883e-08	0.0216288	1
FBgn0039525	1.17434	5.63278	2.02732e-09	1.0834e-07	0.0216288	1
FBgn0005612	1.06374	7.0154	2.33329e-09	1.23592e-07	0.0216288	1
FBgn0053110	1.10124	6.69179	2.4557e-09	1.29506e-07	0.0216288	1
FBgn0038849	1.21748	4.70162	3.01116e-09	1.56737e-07	0.0216288	1
FBgn0031542	1.44387	3.56248	3.02786e-09	1.56927e-07	0.0216288	1
FBgn0262717	1.0843	5.93056	3.15059e-09	1.61892e-07	0.0216288	1
FBgn0013277	2.35465	1.63043	3.39763e-09	1.73843e-07	0.0216288	1
FBgn0035948	1.24616	4.44296	3.96386e-09	2.01955e-07	0.0216288	1
FBgn0010226	0.979443	11.4459	4.17761e-09	2.11057e-07	0.0216288	1
FBgn0035985	1.09512	5.7892	7.10264e-09	3.4858e-07	0.0216288	1
FBgn0034542	0.991164	8.17771	7.3883e-09	3.61126e-07	0.0216288	1
FBgn0032638	1.37156	3.98859	8.0222e-09	3.90475e-07	0.0216288	1
FBgn0028519	1.24576	4.25106	8.08619e-09	3.90475e-07	0.0216288	1
FBgn0031926	1.1269	5.50702	9.02698e-09	4.30716e-07	0.0216288	1
FBgn0036563	1.13678	5.36347	9.85539e-09	4.6799e-07	0.0216288	1
FBgn0000153	0.992066	7.18297	1.00584e-08	4.74285e-07	0.0216288	1
FBgn0033521	1.33864	4.20955	1.0524e-08	4.9276e-07	0.0216288	1
FBgn0033366	1.04539	6.33556	1.09721e-08	5.11349e-07	0.0216288	1
FBgn0036044	0.965178	7.95999	1.16225e-08	5.39569e-07	0.0216288	1
FBgn0038460	1.09864	5.75006	1.25025e-08	5.78193e-07	0.0216288	1
FBgn0260746	1.17344	5.34545	1.31306e-08	6.02606e-07	0.0216288	1
FBgn0029147	1.20502	4.3226	1.50239e-08	6.84272e-07	0.0216288	1
FBgn0002789	0.951006	9.42436	1.68433e-08	7.61369e-07	0.0216288	1
FBgn0036742	1.08629	4.94921	1.80092e-08	8.07997e-07	0.0216288	1
FBgn0030798	1.06989	5.895	2.01781e-08	8.95281e-07	0.0216288	1
FBgn0260653	0.943982	8.76845	2.63405e-08	1.14339e-06	0.0216288	1
FBgn0041713	1.00573	6.24417	2.66007e-08	1.15053e-06	0.0216288	1
FBgn0262531	2.07696	2.01591	2.7446e-08	1.18283e-06	0.0216288	1
FBgn0040827	0.933359	8.00598	2.81009e-08	1.19818e-06	0.0216288	1
FBgn0030073	1.12575	4.81377	3.00379e-08	1.27175e-06	0.0216288	1
FBgn0032402	1.00585	6.60271	3.49152e-08	1.4679e-06	0.0216288	1
FBgn0031313	0.944745	7.9664	3.86178e-08	1.61791e-06	0.0216288	1
FBgn0010424	0.981673	6.45966	4.00739e-08	1.67308e-06	0.0216288	1
FBgn0002564	0.916675	10.4384	4.04653e-08	1.68085e-06	0.0216288	1
FBgn0037761	1.0585	6.14927	4.07632e-08	1.68432e-06	0.0216288	1
FBgn0035176	1.24753	3.96264	4.62247e-08	1.90344e-06	0.0216288	1
FBgn0046253	1.63507	3.22759	5.02279e-08	2.04725e-06	0.0216288	1
FBgn0040653	1.00369	5.33759	5.2308e-08	2.11768e-06	0.0216288	1
FBgn0026084	0.951583	7.1675	5.3124e-08	2.1435e-06	0.0216288	1
FBgn0261925	1.90762	2.42999	5.47601e-08	2.19478e-06	0.0216288	1
FBgn0047095	1.2703	4.22838	5.60815e-08	2.24028e-06	0.0216288	1
FBgn0036891	1.04775	5.53505	6.10811e-08	2.43192e-06	0.0216288	1
FBgn0032587	0.979598	6.98527	6.38971e-08	2.53459e-06	0.0216288	1
FBgn0260011	1.20564	4.08905	6.40814e-08	2.53459e-06	0.0216288	1
FBgn0033631	0.959683	6.42258	7.40924e-08	2.92094e-06	0.0216288	1
FBgn0085246	0.978963	7.24909	7.50298e-08	2.93863e-06	0.0216288	1
FBgn0014454	0.908489	7.86718	7.81389e-08	3.04157e-06	0.0216288	1
FBgn0030928	1.38889	3.74155	7.85959e-08	3.04851e-06	0.0216288	1
FBgn0031971	0.946974	6.09607	7.99807e-08	3.09224e-06	0.0216288	1
FBgn0033949	1.37997	3.16174	8.51954e-08	3.27281e-06	0.0216288	1
FBgn0034143	1.09303	5.32556	8.69598e-08	3.32995e-06	0.0216288	1
FBgn0026077	0.910796	7.83428	9.37125e-08	3.56582e-06	0.0216288	1
FBgn0013275	3.29745	0.401659	1.09346e-07	4.09588e-06	0.0216288	1
FBgn0038511	1.13281	4.96026	1.29023e-07	4.80303e-06	0.0216288	1
FBgn0039481	0.907072	8.27306	1.34454e-07	4.98974e-06	0.0216288	1
FBgn0035281	0.925521	6.6521	1.41641e-07	5.24027e-06	0.0216288	1
FBgn0051522	0.8975	7.77937	1.43199e-07	5.28166e-06	0.0216288	1
FBgn0086348	1.05412	5.26856	1.61672e-07	5.89076e-06	0.0216288	1
FBgn0038916	0.997939	6.07093	1.80708e-07	6.52589e-06	0.0216288	1
FBgn0034408	0.940799	7.00076	1.80732e-07	6.52589e-06	0.0216288	1
FBgn0034903	0.945801	6.31998	1.88605e-07	6.78977e-06	0.0216288	1
FBgn0051313	0.909265	6.37489	1.93087e-07	6.90977e-06	0.0216288	1
FBgn0038652	0.913046	6.90506	2.16218e-07	7.69172e-06	0.0216288	1
FBgn0004577	0.950365	6.35952	2.22227e-07	7.88216e-06	0.0216288	1
FBgn0038720	0.891372	7.89524	2.24982e-07	7.95643e-06	0.0216288	1
FBgn0033170	1.12727	3.99078	2.3661e-07	8.34311e-06	0.0216288	1
FBgn0022160	0.858927	10.0408	2.46246e-07	8.63869e-06	0.0216288	1
FBgn0019972	0.991893	5.35201	2.57618e-07	8.97854e-06	0.0216288	1
FBgn0264562	1.05574	5.34678	2.62528e-07	9.12322e-06	0.0216288	1
FBgn0035817	0.890808	7.18526	2.92975e-07	1.00363e-05	0.0216288	1
FBgn0034507	1.41944	2.9498	2.96761e-07	1.01371e-05	0.0216288	1
FBgn0038450	0.905135	5.00262	3.17389e-07	1.07199e-05	0.0216288	1
FBgn0003137	0.853467	8.31649	3.81204e-07	1.26619e-05	0.0216288	1
FBgn0035844	0.914514	6.29153	4.03031e-07	1.335e-05	0.0216288	1
FBgn0038718	1.03679	4.3251	4.59022e-07	1.50389e-05	0.0216288	1
FBgn0010052	1.00337	5.29463	4.63795e-07	1.5154e-05	0.0216288	1
FBgn0039495	1.23324	4.07195	4.66729e-07	1.52085e-05	0.0216288	1
FBgn0037715	0.854788	8.09414	5.09624e-07	1.65168e-05	0.0216288	1
FBgn0004359	0.980182	5.18033	5.23562e-07	1.69229e-05	0.0216288	1
FBgn0262538	1.06712	4.53182	5.42323e-07	1.74355e-05	0.0216288	1
FBgn0035409	1.80488	1.48356	5.59551e-07	1.78937e-05	0.0216288	1
FBgn0031558	0.935165	5.90604	5.80813e-07	1.84267e-05	0.0216288	1
FBgn0030066	0.998655	4.9513	6.03984e-07	1.91113e-05	0.0216288	1
FBgn0035290	0.977865	5.35078	6.08345e-07	1.91988e-05	0.0216288	1
FBgn0052982	0.87179	7.36254	6.54933e-07	2.0615e-05	0.0216288	1
FBgn0039483	0.915309	6.0401	7.08789e-07	2.21363e-05	0.0216288	1
FBgn0035612	1.40235	3.90626	7.72082e-07	2.39266e-05	0.0216288	1
FBgn0033760	0.906567	6.2099	8.48162e-07	2.612e-05	0.0216288	1
FBgn0042201	0.818535	10.0494	8.49377e-07	2.612e-05	0.0216288	1
FBgn0054040	0.872674	5.63546	8.58044e-07	2.63192e-05	0.0216288	1
FBgn0030158	0.859078	8.00588	8.95074e-07	2.72465e-05	0.0216288	1
FBgn0051635	0.825502	9.1128	9.07873e-07	2.75663e-05	0.0216288	1
FBgn0030041	0.882033	5.91731	9.98619e-07	2.99436e-05	0.0216288	1
FBgn0260955	2.31558	1.00767	1.02018e-06	3.04181e-05	0.0216288	1
FBgn0023540	0.825042	8.80902	1.02878e-06	3.05432e-05	0.0216288	1
FBgn0003890	0.832405	7.02548	1.0379e-06	3.07381e-05	0.0216288	1
FBgn0040074	0.882886	6.12559	1.07858e-06	3.18646e-05	0.0216288	1
FBgn0086558	0.826353	8.63465	1.0924e-06	3.21938e-05	0.0216288	1
FBgn0052266	2.30567	1.79377	1.10621e-06	3.2521e-05	0.0216288	1
FBgn0050345	0.948248	5.13539	1.11686e-06	3.2754e-05	0.0216288	1
FBgn0033307	1.56995	2.76799	1.1224e-06	3.28364e-05	0.0216288	1
FBgn0038268	0.94079	5.51324	1.21135e-06	3.50127e-05	0.0216288	1
FBgn0038451	1.12256	4.33668	1.23041e-06	3.53935e-05	0.0216288	1
FBgn0041094	0.814241	8.6416	1.45306e-06	4.13041e-05	0.0216288	1
FBgn0261990	0.951021	5.72324	1.60931e-06	4.55302e-05	0.0216288	1
FBgn0030183	0.845948	6.91902	1.62925e-06	4.59861e-05	0.0216288	1
FBgn0027600	0.909516	5.40607	1.74364e-06	4.88706e-05	0.0216288	1
FBgn0034497	0.788213	10.8514	2.02413e-06	5.60787e-05	0.0216288	1
FBgn0283461	0.918845	5.28864	2.17956e-06	6.01079e-05	0.0216288	1
FBgn0030357	0.80092	9.00488	2.19621e-06	6.04283e-05	0.0216288	1
FBgn0005664	0.898792	6.02982	2.42561e-06	6.64362e-05	0.0216288	1
FBgn0262362	1.36108	3.00602	2.43385e-06	6.65105e-05	0.0216288	1
FBgn0032713	0.824698	6.65457	2.63279e-06	7.14596e-05	0.0216288	1
FBgn0046687	1.10988	3.73456	2.83005e-06	7.64687e-05	0.0216288	1
FBgn0037895	0.954354	4.93081	3.52206e-06	9.45296e-05	0.0216288	1
FBgn0028984	0.92304	4.79066	3.54661e-06	9.49765e-05	0.0216288	1
FBgn0264979	0.935708	5.59685	3.65809e-06	9.75718e-05	0.0216288	1
FBgn0032538	0.777715	7.73859	4.14347e-06	0.00010998	0.0216288	1
FBgn0262508	0.762837	10.8823	4.24198e-06	0.000111854	0.0216288	1
FBgn0036880	1.35439	2.75213	4.28102e-06	0.000112451	0.0216288	1
FBgn0030326	0.940401	4.99659	4.28331e-06	0.000112451	0.0216288	1
FBgn0020304	0.777355	8.68662	4.39875e-06	0.00011523	0.0216288	1
FBgn0085195	0.780977	8.38844	4.46435e-06	0.000116694	0.0216288	1
FBgn0039022	1.09445	3.62735	4.49892e-06	0.000117343	0.0216288	1
FBgn0013672	0.758666	11.2485	4.56352e-06	0.00011877	0.0216288	1
FBgn0002773	0.75779	14.0478	4.5772e-06	0.000118869	0.0216288	1
FBgn0034552	1.12307	2.93264	4.82322e-06	0.000124452	0.0216288	1
FBgn0034860	0.785287	7.33284	5.204e-06	0.00013257	0.0216288	1
FBgn0028938	1.15144	3.77584	5.49198e-06	0.000139022	0.0216288	1
FBgn0038405	0.886126	5.12546	5.64877e-06	0.000142626	0.0216288	1
FBgn0038250	0.93981	4.87871	5.65806e-06	0.000142626	0.0216288	1
FBgn0031808	0.965977	4.55504	5.76986e-06	0.000144535	0.0216288	1
FBgn0039485	1.0483	3.88203	6.03234e-06	0.000150483	0.0216288	1
FBgn0036481	1.002	4.38278	6.07267e-06	0.000151176	0.0216288	1
FBgn0002562	0.751998	10.0043	6.41773e-06	0.000158228	0.0216288	1
FBgn0026404	0.783871	8.03093	6.62029e-06	0.000162454	0.0216288	1
FBgn0039685	0.749204	10.024	6.97703e-06	0.000169821	0.0216288	1
FBgn0027570	0.852011	5.63817	7.18336e-06	0.000174139	0.0216288	1
FBgn0052170	0.88166	5.8662	8.05931e-06	0.000193424	0.0216288	1
FBgn0030114	0.754973	8.35868	8.11039e-06	0.000194262	0.0216288	1
FBgn0033970	1.08488	3.29178	8.27243e-06	0.000197356	0.0216288	1
FBgn0036106	0.745032	8.92882	8.44257e-06	0.000201017	0.0216288	1
FBgn0052816	1.04161	4.21653	8.88103e-06	0.000210208	0.0216288	1
FBgn0033480	0.872057	4.46401	8.89944e-06	0.00021023	0.0216288	1
FBgn0052564	2.88229	0.0653148	9.04441e-06	0.000213235	0.0216288	1
FBgn0004885	0.760613	8.03362	9.0948e-06	0.000214004	0.0216288	1
FBgn0032260	1.00719	3.25727	9.14942e-06	0.000214868	0.0216288	1
FBgn0032178	0.929486	4.15865	9.70931e-06	0.00022713	0.0216288	1
FBgn0038105	0.888108	4.9664	9.73496e-06	0.000227288	0.0216288	1
FBgn0259247	0.753685	7.31651	1.01936e-05	0.000237534	0.0216288	1
FBgn0034876	0.771142	7.51128	1.04596e-05	0.000242793	0.0216288	1
FBgn0266448	0.84571	5.43465	1.15586e-05	0.000267272	0.0216288	1
FBgn0261648	0.816508	5.56161	1.1602e-05	0.00026776	0.0216288	1
FBgn0265998	0.728789	10.3653	1.17902e-05	0.000271062	0.0216288	1
FBgn0004431	1.31414	1.5733	1.21531e-05	0.00027834	0.0216288	1
FBgn0028686	0.76525	7.04225	1.23e-05	0.000280637	0.0216288	1
FBgn0051300	0.785867	5.06148	1.25343e-05	0.000285441	0.0216288	1
FBgn0031327	0.772617	6.62809	1.36725e-05	0.000307863	0.0216288	1
FBgn0259219	0.740801	7.2865	1.39094e-05	0.00031261	0.0216288	1
FBgn0261108	0.752818	7.27788	1.56056e-05	0.000347485	0.0216288	1
FBgn0031561	0.742647	6.94098	1.69908e-05	0.000374802	0.0216288	1
FBgn0259164	0.836185	5.34391	1.70195e-05	0.000374802	0.0216288	1
FBgn0261714	0.746495	7.90726	1.711e-05	0.000376106	0.0216288	1
FBgn0015033	0.834003	4.98572	1.71532e-05	0.00037637	0.0216288	1
FBgn0026376	0.738721	8.11918	1.72081e-05	0.000376885	0.0216288	1
FBgn0039084	0.918156	4.75806	1.73239e-05	0.000378732	0.0216288	1
FBgn0036417	2.41735	1.46484	1.76663e-05	0.000385516	0.0216288	1
FBgn0039915	0.789712	5.86383	1.77513e-05	0.000386502	0.0216288	1
FBgn0264490	0.71787	8.90374	1.82266e-05	0.000394877	0.0216288	1
FBgn0001128	0.708786	10.9406	1.82893e-05	0.000395523	0.0216288	1
FBgn0032286	1.11941	3.62199	1.8494e-05	0.000399232	0.0216288	1
FBgn0032773	0.721574	8.89849	1.85715e-05	0.000400186	0.0216288	1
FBgn0038286	0.718284	9.46594	1.90586e-05	0.000409948	0.0216288	1
FBgn0035091	0.72705	7.76683	1.92362e-05	0.00041303	0.0216288	1
FBgn0010228	0.770351	6.11496	1.99203e-05	0.000424685	0.0216288	1
FBgn0037755	0.795639	5.755	2.08753e-05	0.000441909	0.0216288	1
FBgn0030336	0.739922	6.79163	2.09151e-05	0.000441974	0.0216288	1
FBgn0031872	1.15505	3.19435	2.10832e-05	0.000444744	0.0216288	1
FBgn0003360	0.700995	12.6739	2.18405e-05	0.00045751	0.0216288	1
FBgn0030941	0.768549	5.8768	2.24053e-05	0.00046771	0.0216288	1
FBgn0030796	0.874428	4.53394	2.26665e-05	0.000471526	0.0216288	1
FBgn0001090	0.782736	6.10397	2.34061e-05	0.000486071	0.0216288	1
FBgn0264907	0.74378	6.42194	2.34785e-05	0.000486734	0.0216288	1
FBgn0036612	1.60359	1.46669	2.45221e-05	0.000506621	0.0216288	1
FBgn0250869	0.731642	6.72736	2.54788e-05	0.000523687	0.0216288	1
FBgn0038053	0.763946	5.90182	2.57361e-05	0.000528074	0.0216288	1
FBgn0038660	1.14984	3.08184	2.59983e-05	0.000531639	0.0216288	1
FBgn0034253	0.732616	6.90157	2.65577e-05	0.000541236	0.0216288	1
FBgn0035917	0.698571	9.91575	2.7144e-05	0.000552249	0.0216288	1
FBgn0035439	0.855887	6.61313	2.87607e-05	0.000581735	0.0216288	1
FBgn0031629	0.730704	6.17854	2.90365e-05	0.000585796	0.0216288	1
FBgn0004429	0.957803	2.7709	3.14803e-05	0.000632976	0.0216288	1
FBgn0037762	1.35913	3.25905	3.2288e-05	0.000645975	0.0216288	1
FBgn0035358	0.895493	4.03848	3.32848e-05	0.000664811	0.0216288	1
FBgn0265991	0.684571	11.1984	3.48147e-05	0.000692946	0.0216288	1
FBgn0029580	0.873305	4.40412	3.48663e-05	0.000692946	0.0216288	1
FBgn0016120	0.685355	9.21705	3.76278e-05	0.000744139	0.0216288	1
FBgn0028490	0.705251	7.27203	3.79636e-05	0.000749547	0.0216288	1
FBgn0054003	1.33869	2.16458	3.86426e-05	0.000761702	0.0216288	1
FBgn0039656	0.884597	4.73983	3.92206e-05	0.000771831	0.0216288	1
FBgn0034165	1.10986	3.28303	4.19328e-05	0.000818507	0.0216288	1
FBgn0083972	0.852364	5.14271	4.24112e-05	0.000826503	0.0216288	1
FBgn0035241	0.72402	7.01849	4.27339e-05	0.000830322	0.0216288	1
FBgn0052626	0.687793	8.45438	4.27453e-05	0.000830322	0.0216288	1
FBgn0031426	1.1522	2.4304	4.31182e-05	0.000836216	0.0216288	1
FBgn0000250	0.696041	7.92228	4.51725e-05	0.000870438	0.0216288	1
FBgn0037126	0.861406	4.28724	4.62896e-05	0.000890538	0.0216288	1
FBgn0261955	0.672891	10.9829	4.68392e-05	0.000898236	0.0216288	1
FBgn0040817	1.08389	3.68506	4.73335e-05	0.00090552	0.0216288	1
FBgn0037447	0.69496	7.72436	5.00293e-05	0.00095032	0.0216288	1
FBgn0030163	1.14379	2.80724	5.10046e-05	0.000965794	0.0216288	1
FBgn0034021	0.779615	5.17858	5.21166e-05	0.000985299	0.0216288	1
FBgn0250838	0.673386	8.50292	5.27138e-05	0.00099191	0.0216288	1
FBgn0262537	1.26933	2.64438	5.36611e-05	0.00100659	0.0216288	1
FBgn0034182	0.722734	5.44615	5.42854e-05	0.00101671	0.0216288	1
FBgn0261508	0.967361	2.85211	5.45121e-05	0.00101937	0.0216288	1
FBgn0069973	0.774843	4.99675	5.4782e-05	0.00102124	0.0216288	1
FBgn0259896	0.97067	3.4685	5.5558e-05	0.0010341	0.0216288	1
FBgn0259680	0.689861	7.64173	5.74348e-05	0.00106409	0.0216288	1
FBgn0086708	0.697189	7.12984	5.75523e-05	0.00106463	0.0216288	1
FBgn0083985	1.41864	1.49086	5.77811e-05	0.00106722	0.0216288	1
FBgn0046875	0.919206	3.6513	5.80797e-05	0.00107109	0.0216288	1
FBgn0032707	0.751376	5.73315	5.90194e-05	0.00108343	0.0216288	1
FBgn0032262	0.915934	3.98796	6.01959e-05	0.00110253	0.0216288	1
FBgn0039479	1.54237	1.43386	6.04063e-05	0.00110384	0.0216288	1
FBgn0038147	0.685708	6.84045	6.35339e-05	0.00115747	0.0216288	1
FBgn0020370	0.675423	8.38261	6.36949e-05	0.00115865	0.0216288	1
FBgn0029639	1.94728	1.74805	6.53895e-05	0.0011841	0.0216288	1
FBgn0031959	0.819092	4.69962	6.5854e-05	0.00119072	0.0216288	1
FBgn0264541	2.86255	0.430351	6.62713e-05	0.00119647	0.0216288	1
FBgn0016013	0.760816	4.88428	6.74389e-05	0.00121044	0.0216288	1
FBgn0032322	1.06907	3.15623	6.74481e-05	0.00121044	0.0216288	1
FBgn0034693	0.721014	5.99061	6.76955e-05	0.00121307	0.0216288	1
FBgn0037717	0.890092	4.31283	6.8174e-05	0.00121615	0.0216288	1
FBgn0033936	0.729068	6.44589	6.84464e-05	0.00121615	0.0216288	1
FBgn0052499	0.747319	4.95224	6.84743e-05	0.00121615	0.0216288	1
FBgn0034761	0.874433	3.19074	6.92744e-05	0.00122674	0.0216288	1
FBgn0085442	0.680595	7.80453	6.96548e-05	0.00122985	0.0216288	1
FBgn0028703	0.681176	7.2116	7.06562e-05	0.00124388	0.0216288	1
FBgn0040588	1.29114	2.23998	7.11539e-05	0.00125081	0.0216288	1
FBgn0035300	0.829715	4.41869	7.19267e-05	0.00126255	0.0216288	1
FBgn0035510	1.13059	3.58767	7.36896e-05	0.00129161	0.0216288	1
FBgn0001145	0.660959	9.0195	7.54087e-05	0.0013179	0.0216288	1
FBgn0030763	0.86947	4.14008	7.65894e-05	0.00133659	0.0216288	1
FBgn0016926	0.663626	8.78857	7.81415e-05	0.00135973	0.0216288	1
FBgn0028695	0.667362	8.4382	7.883e-05	0.00136973	0.0216288	1
FBgn0260482	1.80114	1.52203	8.05123e-05	0.00139292	0.0216288	1
FBgn0035555	2.67536	0.989273	8.31037e-05	0.00142974	0.0216288	1
FBgn0053458	2.64851	0.300459	8.31037e-05	0.00142974	0.0216288	1
FBgn0034660	0.865381	4.21283	8.32375e-05	0.00142974	0.0216288	1
FBgn0033734	0.663816	7.64662	8.3288e-05	0.00142974	0.0216288	1
FBgn0034856	0.884844	4.11916	8.3354e-05	0.00142974	0.0216288	1
FBgn0036257	0.719179	5.94077	8.4951e-05	0.00145068	0.0216288	1
FBgn0052549	0.67034	7.36292	8.50574e-05	0.00145068	0.0216288	1
FBgn0035028	0.740429	5.42158	8.73247e-05	0.00148514	0.0216288	1
FBgn0000578	0.696592	6.92978	8.85822e-05	0.0015044	0.0216288	1
FBgn0035308	0.760181	5.58437	9.4083e-05	0.00159332	0.0216288	1
FBgn0265045	0.642464	12.3319	9.80672e-05	0.0016538	0.0216288	1
FBgn0283451	0.782879	4.92656	9.8894e-05	0.00166308	0.0216288	1
FBgn0039609	1.0041	3.92362	9.95314e-05	0.00167146	0.0216288	1
FBgn0028685	0.669071	7.41123	0.000103536	0.00173629	0.0216288	1
FBgn0025583	0.686486	6.13978	0.000104369	0.00174538	0.0216288	1
FBgn0028544	0.653166	7.63066	0.000105025	0.00175175	0.0216288	1
FBgn0039830	0.638549	12.1742	0.000107531	0.00178584	0.0216288	1
FBgn0030829	0.669849	7.25339	0.00010829	0.00179597	0.0216288	1
FBgn0026872	0.755043	4.54083	0.000111315	0.0018436	0.0216288	1
FBgn0085370	0.654401	8.18508	0.000113146	0.00187135	0.0216288	1
FBgn0003390	0.783816	4.70547	0.000114331	0.00188575	0.0216288	1
FBgn0031695	0.911825	3.86938	0.000116002	0.0019107	0.0216288	1
FBgn0033027	0.63732	9.35665	0.000117668	0.00193285	0.0216288	1
FBgn0033289	0.775991	4.38685	0.000119463	0.00195433	0.0216288	1
FBgn0050052	0.993648	2.57142	0.000119715	0.00195578	0.0216288	1
FBgn0022774	0.678212	6.5468	0.000123272	0.00200842	0.0216288	1
FBgn0050197	0.689492	6.58001	0.000126959	0.00205803	0.0216288	1
FBgn0036769	0.742723	4.70918	0.000128385	0.00207486	0.0216288	1
FBgn0028738	1.94865	0.904515	0.000136243	0.00217573	0.0216288	1
FBgn0027291	0.630969	10.0533	0.000136254	0.00217573	0.0216288	1
FBgn0030955	0.683049	6.55053	0.000144647	0.00230058	0.0216288	1
FBgn0041160	0.765342	4.65858	0.000145528	0.00231153	0.0216288	1
FBgn0032684	0.680686	6.14196	0.000146427	0.00232137	0.0216288	1
FBgn0033731	0.696718	3.93911	0.000146534	0.00232137	0.0216288	1
FBgn0001137	0.838138	3.94202	0.00014907	0.00235845	0.0216288	1
FBgn0053978	0.644297	7.71363	0.000151028	0.00238629	0.0216288	1
FBgn0030717	0.74718	4.6038	0.00015201	0.00239549	0.0216288	1
FBgn0036617	2.40329	0.61658	0.000157734	0.00247225	0.0216288	1
FBgn0037832	1.85635	0.764458	0.000157734	0.00247225	0.0216288	1
FBgn0261808	0.642028	8.14588	0.000159375	0.00249197	0.0216288	1
FBgn0028687	0.646356	7.56834	0.000161636	0.00252403	0.0216288	1
FBgn0035398	0.65162	7.32832	0.000164135	0.00255974	0.0216288	1
FBgn0002930	0.662143	6.38581	0.000170059	0.00263763	0.0216288	1
FBgn0037534	0.678672	6.53849	0.000170226	0.00263763	0.0216288	1
FBgn0265356	0.623668	10.3915	0.000172416	0.0026647	0.0216288	1
FBgn0033785	0.939381	3.43335	0.000173404	0.00267652	0.0216288	1
FBgn0036764	0.789383	3.84146	0.000180452	0.00277462	0.0216288	1
FBgn0015282	0.639097	7.83014	0.000181262	0.00278352	0.0216288	1
FBgn0014019	0.858728	4.18297	0.000181943	0.00278956	0.0216288	1
FBgn0033426	0.672246	5.65012	0.000185805	0.00284006	0.0216288	1
FBgn0051321	0.842996	3.52736	0.000196338	0.00298453	0.0216288	1
FBgn0033725	0.685349	6.47231	0.00019869	0.00301266	0.0216288	1
FBgn0000639	0.613333	12.6611	0.000199691	0.00302403	0.0216288	1
FBgn0267033	0.623543	8.20369	0.000206686	0.00312211	0.0216288	1
FBgn0031002	0.690777	5.43059	0.000207243	0.00312659	0.0216288	1
FBgn0038846	0.669182	6.57787	0.000212994	0.0032053	0.0216288	1
FBgn0039804	0.741241	5.01247	0.000220755	0.00331027	0.0216288	1
FBgn0031970	0.770776	4.40376	0.000220795	0.00331027	0.0216288	1
FBgn0039879	2.20748	0.500574	0.000226392	0.00338574	0.0216288	1
FBgn0031060	0.942927	2.95487	0.000227819	0.00340285	0.0216288	1
FBgn0085484	0.635248	6.58086	0.000232718	0.00345456	0.0216288	1
FBgn0028406	0.732289	5.20698	0.000233478	0.00345829	0.0216288	1
FBgn0033880	1.90833	1.02739	0.00023691	0.00349522	0.0216288	1
FBgn0264836	2.12203	0.426306	0.000238483	0.00350982	0.0216288	1
FBgn0032973	0.723614	5.8708	0.000240066	0.00352879	0.0216288	1
FBgn0033602	1.16563	2.56373	0.000240861	0.00353616	0.0216288	1
FBgn0026439	0.615466	8.28281	0.000244799	0.00358522	0.0216288	1
FBgn0263776	0.62684	7.24372	0.00024833	0.00362521	0.0216288	1
FBgn0030610	0.707326	4.83425	0.000249005	0.00362913	0.0216288	1
FBgn0036939	0.813402	4.49693	0.000253137	0.00368044	0.0216288	1
FBgn0039494	0.819522	4.36618	0.000257014	0.0037233	0.0216288	1
FBgn0030309	0.728253	4.9408	0.000263012	0.00378738	0.0216288	1
FBgn0003502	0.638649	6.88119	0.000264738	0.00380312	0.0216288	1
FBgn0261509	0.663261	5.58897	0.000271577	0.00389248	0.0216288	1
FBgn0034512	0.626466	6.6092	0.000271606	0.00389248	0.0216288	1
FBgn0038076	1.06256	2.77779	0.000276969	0.0039552	0.0216288	1
FBgn0028939	0.736412	5.23101	0.00027928	0.00397875	0.0216288	1
FBgn0050026	0.869295	3.63559	0.000282968	0.00402176	0.0216288	1
FBgn0260462	0.618757	7.90463	0.000285961	0.00405949	0.0216288	1
FBgn0051217	0.657009	6.42669	0.000288999	0.00408814	0.0216288	1
FBgn0050035	0.604073	8.82472	0.000290059	0.00409462	0.0216288	1
FBgn0085240	1.87004	2.45643	0.000290138	0.00409462	0.0216288	1
FBgn0037515	0.761165	4.68028	0.000297746	0.00418725	0.0216288	1
FBgn0030398	1.70663	1.92668	0.000300433	0.0042201	0.0216288	1
FBgn0053639	0.857639	3.89425	0.000301545	0.00423078	0.0216288	1
FBgn0031678	1.47558	1.39902	0.000303317	0.00424427	0.0216288	1
FBgn0039031	0.725346	4.84191	0.000306663	0.00428259	0.0216288	1
FBgn0250843	0.631461	6.82573	0.000310287	0.00432817	0.0216288	1
FBgn0002592	2.50169	0.542203	0.000313438	0.00435697	0.0216288	1
FBgn0032899	0.711714	4.4398	0.000314279	0.00436362	0.0216288	1
FBgn0028694	0.626358	7.34509	0.000315913	0.00438125	0.0216288	1
FBgn0039321	0.633797	6.73687	0.000324416	0.00448366	0.0216288	1
FBgn0000409	0.592684	10.7341	0.000328903	0.00454045	0.0216288	1
FBgn0039474	0.688316	4.13398	0.000330998	0.00456413	0.0216288	1
FBgn0032493	5.17215	0.0296218	0.000337399	0.00464707	0.0216288	1
FBgn0038412	0.749876	5.11159	0.000338476	0.00465242	0.0216288	1
FBgn0087012	0.687711	5.43544	0.000338949	0.00465242	0.0216288	1
FBgn0004859	0.628019	6.31007	0.000352463	0.0048269	0.0216288	1
FBgn0032731	0.65681	6.04891	0.000353279	0.00483257	0.0216288	1
FBgn0034264	1.22728	2.21582	0.000355253	0.00485404	0.0216288	1
FBgn0039686	0.838892	3.90018	0.000359095	0.00488988	0.0216288	1
FBgn0250833	0.792271	3.77678	0.000360593	0.00490472	0.0216288	1
FBgn0033592	1.32903	2.14317	0.000373945	0.00506075	0.0216288	1
FBgn0037227	3.50581	-0.168206	0.000379566	0.00512222	0.0216288	1
FBgn0033717	0.634337	6.16214	0.000385652	0.00519231	0.0216288	1
FBgn0033387	0.680414	5.51128	0.000390786	0.00525006	0.0216288	1
FBgn0024897	0.762015	4.01203	0.000398526	0.00534268	0.0216288	1
FBgn0004240	1.27282	2.12167	0.000404515	0.00541033	0.0216288	1
FBgn0039611	0.704514	4.80888	0.000406553	0.00541951	0.0216288	1
FBgn0020416	0.698859	4.84515	0.000407671	0.00542239	0.0216288	1
FBgn0039358	0.584291	9.44543	0.00041551	0.00551445	0.0216288	1
FBgn0033875	0.600599	7.15505	0.00041796	0.00552505	0.0216288	1
FBgn0265413	0.678098	4.95991	0.000418146	0.00552505	0.0216288	1
FBgn0029801	0.637715	6.34984	0.000422223	0.00557095	0.0216288	1
FBgn0038959	0.968632	3.29837	0.000432789	0.00569349	0.0216288	1
FBgn0052230	0.582668	8.6389	0.000450785	0.0059173	0.0216288	1
FBgn0086690	0.578692	9.98704	0.000458194	0.0059964	0.0216288	1
FBgn0003162	0.592598	8.44632	0.000459883	0.00601047	0.0216288	1
FBgn0000064	0.575994	11.6196	0.000470311	0.00613343	0.0216288	1
FBgn0037822	0.62973	5.20078	0.000478988	0.00623353	0.0216288	1
FBgn0052082	0.597696	7.37515	0.000480866	0.00624399	0.0216288	1
FBgn0037370	0.667845	5.26794	0.000483068	0.00625721	0.0216288	1
FBgn0030484	0.609522	6.33412	0.000483445	0.00625721	0.0216288	1
FBgn0014028	0.58196	8.09214	0.000488321	0.00631352	0.0216288	1
FBgn0032243	0.669057	5.55166	0.000493599	0.00636807	0.0216288	1
FBgn0036030	0.59296	7.55601	0.000496863	0.00639645	0.0216288	1
FBgn0039593	0.754684	4.40013	0.00050412	0.00647179	0.0216288	1
FBgn0034539	2.51808	1.13746	0.00050433	0.00647179	0.0216288	1
FBgn0040832	0.681956	4.24605	0.000508117	0.0065065	0.0216288	1
FBgn0050050	1.88437	0.808744	0.000517486	0.00660537	0.0216288	1
FBgn0000422	0.623656	6.49868	0.000522649	0.00666419	0.0216288	1
FBgn0011591	0.638725	5.91112	0.00052604	0.00669428	0.0216288	1
FBgn0029911	0.659121	5.26012	0.000526123	0.00669428	0.0216288	1
FBgn0027594	0.595058	7.06025	0.000529129	0.00672542	0.0216288	1
FBgn0030394	3.12705	0.738714	0.000530909	0.00674092	0.0216288	1
FBgn0035173	0.58305	8.58045	0.000531834	0.00674554	0.0216288	1
FBgn0034499	0.756083	4.41069	0.000541386	0.00685224	0.0216288	1
FBgn0035583	0.753359	4.42266	0.000542988	0.00685808	0.0216288	1
FBgn0261564	0.579284	8.45455	0.000562549	0.00706063	0.0216288	1
FBgn0036410	0.686134	5.10626	0.000578343	0.00724082	0.0216288	1
FBgn0015031	0.576966	7.6093	0.000585452	0.00728455	0.0216288	1
FBgn0033381	0.682506	4.39493	0.000596394	0.00739283	0.0216288	1
FBgn0034166	0.99035	3.01345	0.000598496	0.00741124	0.0216288	1
FBgn0028693	0.613886	6.43114	0.000603588	0.00745894	0.0216288	1
FBgn0030872	0.617794	5.48081	0.000610961	0.0075423	0.0216288	1
FBgn0038629	0.723082	4.37858	0.000616405	0.0075939	0.0216288	1
FBgn0000071	0.82999	4.41355	0.000627759	0.00771797	0.0216288	1
FBgn0036770	0.602608	6.04751	0.000629521	0.00773173	0.0216288	1
FBgn0034296	0.60383	6.05997	0.000634158	0.00776463	0.0216288	1
FBgn0029898	0.617354	5.40008	0.000637644	0.00778921	0.0216288	1
FBgn0035132	0.645013	5.60593	0.000641207	0.00781935	0.0216288	1
FBgn0033519	1.07	3.01599	0.000643558	0.00784007	0.0216288	1
FBgn0022702	0.717308	5.02268	0.000660737	0.00801685	0.0216288	1
FBgn0085411	1.02453	2.10132	0.000662508	0.00802187	0.0216288	1
FBgn0085277	1.91469	1.23271	0.000662756	0.00802187	0.0216288	1
FBgn0261545	0.609795	6.50847	0.000663152	0.00802187	0.0216288	1
FBgn0029506	0.582123	6.92478	0.000668477	0.00807084	0.0216288	1
FBgn0036726	0.586233	6.60422	0.000668542	0.00807084	0.0216288	1
FBgn0038272	0.711687	4.08185	0.00067047	0.00808599	0.0216288	1
FBgn0035438	0.583129	6.97149	0.000671566	0.00809109	0.0216288	1
FBgn0261565	0.56115	9.96251	0.000701606	0.00841087	0.0216288	1
FBgn0259233	1.20858	2.10755	0.000705313	0.00844689	0.0216288	1
FBgn0000394	0.674955	4.71241	0.00071045	0.00849995	0.0216288	1
FBgn0039078	0.772021	4.56247	0.000711759	0.00850715	0.0216288	1
FBgn0264489	0.558434	11.0016	0.00071255	0.00850814	0.0216288	1
FBgn0029573	1.56851	2.08413	0.000715911	0.00853134	0.0216288	1
FBgn0027493	0.571743	7.66746	0.000737373	0.00874377	0.0216288	1
FBgn0085483	0.946088	2.89741	0.000747444	0.00883703	0.0216288	1
FBgn0261396	0.576682	7.86199	0.000760312	0.00895396	0.0216288	1
FBgn0053556	0.576747	7.67809	0.000770453	0.0090468	0.0216288	1
FBgn0260945	0.587433	7.11531	0.000771832	0.00905415	0.0216288	1
FBgn0030257	0.707213	4.13863	0.000780298	0.00912675	0.0216288	1
FBgn0036821	0.564532	8.29591	0.000793874	0.0092406	0.0216288	1
FBgn0026144	0.79843	2.68741	0.000794886	0.00924343	0.0216288	1
FBgn0035501	0.659115	5.33638	0.000798683	0.00927861	0.0216288	1
FBgn0029161	0.897517	2.68407	0.000808828	0.00937227	0.0216288	1
FBgn0040359	0.904141	3.62813	0.000808922	0.00937227	0.0216288	1
FBgn0030830	0.750434	4.98004	0.000809863	0.00937227	0.0216288	1
FBgn0037166	0.801802	3.76149	0.000812097	0.00938909	0.0216288	1
FBgn0003651	0.609432	5.6091	0.000814873	0.00941213	0.0216288	1
FBgn0261261	0.568614	7.51728	0.000818479	0.00943895	0.0216288	1
FBgn0039681	0.860721	3.42605	0.000821447	0.0094608	0.0216288	1
FBgn0014869	0.552948	8.9885	0.000836713	0.00959984	0.0216288	1
FBgn0028978	0.625354	5.36489	0.000839084	0.00961787	0.0216288	1
FBgn0031066	0.55427	8.95901	0.000841776	0.00963954	0.0216288	1
FBgn0032143	1.53686	1.64814	0.000850975	0.00972636	0.0216288	1
FBgn0029093	0.55941	8.36372	0.000853965	0.00975126	0.0216288	1
FBgn0039461	0.647557	4.58991	0.000864697	0.00986444	0.0216288	1
FBgn0039178	0.648131	5.65775	0.000874673	0.00995935	0.0216288	1
FBgn0030479	0.638712	5.10101	0.000877108	0.00997763	0.0216288	1
FBgn0029868	0.561651	7.23355	0.000891777	0.010111	0.0216288	1
FBgn0037443	0.574587	6.86302	0.000896967	0.0101555	0.0216288	1
FBgn0051769	0.617651	5.48935	0.000904974	0.0102269	0.0216288	1
FBgn0039628	0.877968	3.23983	0.000907015	0.0102403	0.0216288	1
FBgn0030976	0.571398	6.42992	0.00092565	0.010433	0.0216288	1
FBgn0266410	0.550313	9.80131	0.000927427	0.010433	0.0216288	1
FBgn0010388	2.23605	0.657226	0.00094446	0.0105935	0.0216288	1
FBgn0034137	0.592658	6.62205	0.000978339	0.0109124	0.0216288	1
FBgn0001321	0.65143	5.45135	0.000982151	0.0109374	0.0216288	1
FBgn0036585	1.15189	2.36053	0.000982399	0.0109374	0.0216288	1
FBgn0032467	0.551888	9.24457	0.000985336	0.0109599	0.0216288	1
FBgn0262057	0.625445	5.56542	0.00099833	0.0110635	0.0216288	1
FBgn0053054	0.633436	4.81474	0.000999756	0.0110691	0.0216288	1
FBgn0000567	0.570603	7.3725	0.00100621	0.0111303	0.0216288	1
FBgn0040918	0.598995	5.75905	0.00101299	0.0111919	0.0216288	1
FBgn0030160	0.568421	6.91288	0.0010289	0.0113189	0.0216288	1
FBgn0030102	0.593201	6.20425	0.00103281	0.0113411	0.0216288	1
FBgn0034382	0.660826	4.38402	0.00103739	0.0113706	0.0216288	1
FBgn0013676	0.539206	12.8636	0.00103974	0.011386	0.0216288	1
FBgn0031897	0.551843	8.08024	0.00105209	0.0115003	0.0216288	1
FBgn0030400	0.60828	5.48363	0.00105555	0.0115248	0.0216288	1
FBgn0051005	0.58624	6.00974	0.00105625	0.0115248	0.0216288	1
FBgn0035802	0.562582	7.45854	0.00106465	0.011576	0.0216288	1
FBgn0033988	0.599469	6.14991	0.00106575	0.011576	0.0216288	1
FBgn0039244	0.755411	3.88153	0.00107399	0.0116549	0.0216288	1
FBgn0003328	0.560153	7.53848	0.00109775	0.0118806	0.0216288	1
FBgn0035499	0.558159	7.21569	0.00110694	0.0119529	0.0216288	1
FBgn0028684	0.562352	7.37116	0.00111496	0.0120128	0.0216288	1
FBgn0001114	0.549482	7.87757	0.0011405	0.012266	0.0216288	1
FBgn0010222	0.61839	4.80728	0.00114363	0.0122887	0.0216288	1
FBgn0032022	0.611047	5.57071	0.00114542	0.0122969	0.0216288	1
FBgn0033798	1.85737	0.696777	0.00116573	0.0124927	0.0216288	1
FBgn0262559	0.535743	9.96875	0.00117289	0.0125582	0.0216288	1
FBgn0265266	0.654066	5.4338	0.00118634	0.0126908	0.0216288	1
FBgn0029092	0.549922	7.80449	0.00118826	0.0127001	0.0216288	1
FBgn0031836	0.549645	7.58921	0.00122128	0.0130184	0.0216288	1
FBgn0051357	0.621021	5.23077	0.00123717	0.0131644	0.0216288	1
FBgn0015229	0.615581	5.43191	0.0012383	0.0131647	0.0216288	1
FBgn0030347	0.687025	4.20966	0.00133557	0.0140375	0.0216288	1
FBgn0037646	0.71312	3.63525	0.00135441	0.0141983	0.0216288	1
FBgn0034010	1.60185	1.53981	0.00135714	0.0142145	0.0216288	1
FBgn0025391	0.807819	3.50091	0.00137454	0.0143717	0.0216288	1
FBgn0034802	0.545435	6.9804	0.00137988	0.014415	0.0216288	1
FBgn0035390	0.62148	4.94868	0.00139102	0.014481	0.0216288	1
FBgn0019624	0.528381	9.08737	0.00140916	0.0146309	0.0216288	1
FBgn0037933	0.563517	6.65778	0.0014148	0.014662	0.0216288	1
FBgn0034724	0.580538	5.71378	0.00142837	0.0147549	0.0216288	1
FBgn0004919	0.585772	6.14203	0.00144514	0.0148839	0.0216288	1
FBgn0028342	0.528664	8.50324	0.00148007	0.0151201	0.0216288	1
FBgn0259678	0.539556	7.46914	0.00148169	0.0151239	0.0216288	1
FBgn0010015	0.602297	5.50228	0.00148919	0.0151746	0.0216288	1
FBgn0022709	0.532004	8.64253	0.00149794	0.0152379	0.0216288	1
FBgn0032945	0.610491	4.7799	0.00150377	0.0152843	0.0216288	1
FBgn0003867	0.59048	5.60941	0.0015186	0.015409	0.0216288	1
FBgn0041789	0.536143	8.08968	0.00152383	0.0154444	0.0216288	1
FBgn0040389	0.6878	3.70388	0.00152723	0.0154444	0.0216288	1
FBgn0038753	1.19352	1.72275	0.00154153	0.0155759	0.0216288	1
FBgn0039261	0.583541	5.55916	0.00157134	0.015824	0.0216288	1
FBgn0085276	3.32855	-0.000851963	0.00158134	0.0158822	0.0216288	1
FBgn0033635	0.618775	4.68377	0.00158241	0.0158822	0.0216288	1
FBgn0035251	0.602322	5.19481	0.00160108	0.0160416	0.0216288	1
FBgn0022770	0.65306	4.3582	0.00160917	0.0160836	0.0216288	1
FBgn0036145	1.2806	2.25942	0.00161122	0.0160908	0.0216288	1
FBgn0085384	0.559427	6.65254	0.00162133	0.0161515	0.0216288	1
FBgn0031737	0.657257	3.93012	0.00162693	0.0161805	0.0216288	1
FBgn0024989	0.548505	6.55461	0.00163061	0.0162036	0.0216288	1
FBgn0033792	0.625182	3.37422	0.00163206	0.0162047	0.0216288	1
FBgn0037387	0.52713	7.78845	0.00163432	0.016212	0.0216288	1
FBgn0035144	0.58196	6.42052	0.0016355	0.016212	0.0216288	1
FBgn0028396	0.585157	5.74265	0.0016451	0.0162938	0.0216288	1
FBgn0003209	0.550828	7.01294	0.00164971	0.016301	0.0216288	1
FBgn0027790	0.615948	4.72051	0.00164989	0.016301	0.0216288	1
FBgn0051100	0.605102	5.47522	0.00165297	0.016318	0.0216288	1
FBgn0011236	0.580145	5.80731	0.00167676	0.0164852	0.0216288	1
FBgn0029937	0.803975	3.24807	0.00168857	0.0165607	0.0216288	1
FBgn0035193	0.960611	2.32467	0.00169626	0.0166107	0.0216288	1
FBgn0030940	0.773035	3.66713	0.00173099	0.0168592	0.0216288	1
FBgn0028692	0.526793	8.57339	0.00173622	0.0168841	0.0216288	1
FBgn0032337	1.38139	2.35176	0.001737	0.0168841	0.0216288	1
FBgn0034308	0.599346	5.00404	0.00174542	0.0169386	0.0216288	1
FBgn0034117	0.577121	5.28257	0.00175153	0.0169705	0.0216288	1
FBgn0027932	0.524825	7.84288	0.00178522	0.0172552	0.0216288	1
FBgn0265140	0.528396	7.92856	0.00178967	0.0172844	0.0216288	1
FBgn0050147	0.600407	5.34	0.00179635	0.0173349	0.0216288	1
FBgn0033668	0.570708	5.69109	0.00180879	0.0173852	0.0216288	1
FBgn0033137	0.649922	4.80119	0.00188017	0.0179993	0.0216288	1
FBgn0033580	1.97185	1.21995	0.00190487	0.0182068	0.0216288	1
FBgn0037819	0.553912	6.44931	0.00191171	0.0182432	0.0216288	1
FBgn0053138	0.511676	9.20468	0.00193418	0.0184429	0.0216288	1
FBgn0028325	0.512377	9.28846	0.00194148	0.0184833	0.0216288	1
FBgn0025835	0.601577	5.53304	0.00195926	0.0186378	0.0216288	1
FBgn0034356	0.644307	4.22906	0.00196882	0.0186696	0.0216288	1
FBgn0263236	0.643319	4.74231	0.00202456	0.0191769	0.0216288	1
FBgn0039332	0.628776	4.80251	0.00203058	0.0192098	0.0216288	1
FBgn0038201	0.771311	3.90327	0.00203875	0.019259	0.0216288	1
FBgn0053993	0.94948	2.39168	0.00208047	0.0196046	0.0216288	1
FBgn0261534	0.53752	6.641	0.0021104	0.0198556	0.0216288	1
FBgn0039326	0.567936	5.31814	0.00215993	0.0202947	0.0216288	1
FBgn0034110	0.54299	6.02435	0.00216159	0.0202947	0.0216288	1
FBgn0035065	0.667089	3.98608	0.00216213	0.0202947	0.0216288	1
FBgn0036152	0.595386	5.13114	0.00216855	0.0203232	0.0216288	1
FBgn0034067	0.563393	5.52275	0.00217113	0.0203315	0.0216288	1
FBgn0032551	1.63929	0.788173	0.00220248	0.0205611	0.0216288	1
FBgn0036715	0.592658	5.82508	0.0022202	0.0206562	0.0216288	1
FBgn0082582	0.505957	10.5099	0.00224041	0.0207715	0.0216288	1
FBgn0083167	0.509308	7.97277	0.00224053	0.0207715	0.0216288	1
FBgn0037852	0.633268	4.6415	0.00224057	0.0207715	0.0216288	1
FBgn0037753	0.955639	2.95477	0.00225498	0.020882	0.0216288	1
FBgn0030679	0.546231	5.72855	0.00225596	0.020882	0.0216288	1
FBgn0040601	0.639222	3.74272	0.0022711	0.0210059	0.0216288	1
FBgn0036975	0.533045	6.65935	0.00227848	0.021058	0.0216288	1
FBgn0031896	0.539039	6.81073	0.00228197	0.021074	0.0216288	1
FBgn0030668	0.514832	7.69406	0.00230342	0.0212233	0.0216288	1
FBgn0010352	0.502057	10.4895	0.00230849	0.021243	0.0216288	1
FBgn0031453	0.524742	7.27766	0.0023091	0.021243	0.0216288	1
FBgn0036732	0.596443	4.47702	0.00231858	0.0213139	0.0216288	1
FBgn0259210	0.626163	4.40659	0.00232204	0.021326	0.0216288	1
FBgn0027280	0.540793	6.60405	0.00232344	0.021326	0.0216288	1
FBgn0038294	0.501913	10.9534	0.00233139	0.0213826	0.0216288	1
FBgn0039492	0.520005	7.84151	0.0023435	0.0214754	0.0216288	1
FBgn0028691	0.519944	7.99261	0.00234507	0.0214754	0.0216288	1
FBgn0034391	0.531941	6.25684	0.00237943	0.0217212	0.0216288	1
FBgn0040674	0.688429	3.58151	0.00241001	0.0219193	0.0216288	1
FBgn0051183	0.558126	5.43285	0.00241494	0.0219315	0.0216288	1
FBgn0260386	0.76113	2.95393	0.00242467	0.0220032	0.0216288	1
FBgn0037448	0.630405	4.62078	0.00246953	0.0223597	0.0216288	1
FBgn0038236	0.523963	7.45469	0.00247914	0.0224201	0.0216288	1
FBgn0283473	0.55709	5.83271	0.00248114	0.0224201	0.0216288	1
FBgn0033438	0.535804	6.54107	0.0024818	0.0224201	0.0216288	1
FBgn0031012	0.558635	5.40436	0.00248489	0.0224218	0.0216288	1
FBgn0052656	0.509863	7.23592	0.0024922	0.0224634	0.0216288	1
FBgn0004045	2.19703	-0.0251557	0.00249559	0.0224772	0.0216288	1
FBgn0035103	0.548059	6.06555	0.00250623	0.0225561	0.0216288	1
FBgn0004618	0.849385	3.00005	0.00251599	0.02261	0.0216288	1
FBgn0028622	0.543942	6.24511	0.0025208	0.0226364	0.0216288	1
FBgn0016078	0.578596	5.14182	0.00252833	0.022656	0.0216288	1
FBgn0029935	0.611791	4.49974	0.00252837	0.022656	0.0216288	1
FBgn0051374	0.533417	6.54261	0.00252864	0.022656	0.0216288	1
FBgn0019662	0.581688	5.5372	0.00254922	0.0228064	0.0216288	1
FBgn0034199	0.616262	4.37869	0.00257174	0.0229567	0.0216288	1
FBgn0037386	0.51898	6.90639	0.00258589	0.0230606	0.0216288	1
FBgn0033564	0.543989	6.19729	0.00258723	0.0230606	0.0216288	1
FBgn0035538	0.580473	5.4651	0.00259987	0.0231562	0.0216288	1
FBgn0041182	0.508807	7.61338	0.00261014	0.0231961	0.0216288	1
FBgn0037324	0.965698	2.42046	0.00262056	0.0232715	0.0216288	1
FBgn0053093	0.769534	2.89104	0.00262348	0.0232752	0.0216288	1
FBgn0039620	0.528413	6.51498	0.00262485	0.0232752	0.0216288	1
FBgn0029932	0.516406	6.3623	0.00269856	0.0237885	0.0216288	1
FBgn0040366	1.12912	1.63569	0.00270466	0.0238073	0.0216288	1
FBgn0039486	0.605557	3.87206	0.00273051	0.0240109	0.0216288	1
FBgn0050088	1.95541	0.283137	0.00273178	0.0240109	0.0216288	1
FBgn0034331	0.519304	6.18615	0.00276752	0.0242365	0.0216288	1
FBgn0010100	0.491416	11.535	0.00279824	0.0244816	0.0216288	1
FBgn0033917	0.583902	5.14408	0.00280279	0.0244918	0.0216288	1
FBgn0035931	4.80426	0.137784	0.00281133	0.0245486	0.0216288	1
FBgn0038922	0.493194	9.5251	0.00281489	0.0245618	0.0216288	1
FBgn0263241	0.592001	4.27218	0.00282183	0.0245867	0.0216288	1
FBgn0037873	0.499453	7.87321	0.00283152	0.0246354	0.0216288	1
FBgn0013773	0.623284	4.12932	0.00285128	0.0247895	0.0216288	1
FBgn0025879	0.530251	6.34523	0.0028545	0.0247995	0.0216288	1
FBgn0261560	0.524833	7.30821	0.00287043	0.0248839	0.0216288	1
FBgn0034958	0.539234	6.26043	0.00292084	0.0252481	0.0216288	1
FBgn0083956	0.496913	8.62798	0.00293381	0.025342	0.0216288	1
FBgn0051189	0.726748	3.75557	0.00302526	0.0260945	0.0216288	1
FBgn0000253	0.491238	9.72306	0.00303525	0.0261619	0.0216288	1
FBgn0266446	0.501377	8.18103	0.00305834	0.0263043	0.0216288	1
FBgn0033130	0.579904	4.32657	0.0030688	0.0263566	0.0216288	1
FBgn0037636	0.495948	8.5942	0.00307764	0.0264137	0.0216288	1
FBgn0267348	0.515045	6.66096	0.00308708	0.0264758	0.0216288	1
FBgn0035309	0.876843	2.24934	0.00313299	0.026755	0.0216288	1
FBgn0270926	0.589313	4.78725	0.00315097	0.0268704	0.0216288	1
FBgn0004117	0.485594	11.105	0.00318219	0.0270791	0.0216288	1
FBgn0030615	0.564168	5.57538	0.00319953	0.0272073	0.0216288	1
FBgn0028482	0.510377	7.09516	0.00322049	0.0273662	0.0216288	1
FBgn0030876	0.623615	4.80438	0.003263	0.0276688	0.0216288	1
FBgn0031220	0.554535	4.78922	0.00327336	0.0277371	0.0216288	1
FBgn0002787	0.51293	7.22095	0.00330387	0.0279366	0.0216288	1
FBgn0039238	0.704253	3.92495	0.00333459	0.0281567	0.0216288	1
FBgn0031857	0.490122	9.36967	0.00334694	0.0282411	0.0216288	1
FBgn0034265	0.634074	4.51989	0.00336339	0.0283601	0.0216288	1
FBgn0030272	0.623941	3.80214	0.00340756	0.0287093	0.0216288	1
FBgn0011828	0.523476	5.92894	0.00341304	0.0287183	0.0216288	1
FBgn0040637	0.710832	4.19778	0.00343972	0.0289225	0.0216288	1
FBgn0038654	0.680339	3.81543	0.00346438	0.0290892	0.0216288	1
FBgn0036181	1.15645	1.48278	0.00348433	0.0292363	0.0216288	1
FBgn0037936	0.537847	5.02858	0.00353829	0.0295652	0.0216288	1
FBgn0039674	0.501539	7.13757	0.00358759	0.029913	0.0216288	1
FBgn0031395	0.590037	4.5964	0.00359888	0.0299467	0.0216288	1
FBgn0085228	1.84066	1.13944	0.00360316	0.0299615	0.0216288	1
FBgn0262111	0.755457	3.37176	0.00363187	0.0301586	0.0216288	1
FBgn0040730	2.52419	1.13547	0.00365238	0.0303079	0.0216288	1
FBgn0011710	0.564327	4.99614	0.00368148	0.0304895	0.0216288	1
FBgn0035032	0.482916	8.32093	0.00368187	0.0304895	0.0216288	1
FBgn0005638	0.861387	1.96549	0.00371817	0.0307266	0.0216288	1
FBgn0030925	0.679499	3.79065	0.0037298	0.0308016	0.0216288	1
FBgn0044047	0.643887	4.47165	0.00374691	0.0309004	0.0216288	1
FBgn0053519	0.476465	11.8848	0.00375033	0.0309074	0.0216288	1
FBgn0086655	0.527281	5.94786	0.00376657	0.03102	0.0216288	1
FBgn0000206	0.543733	5.65531	0.00385363	0.0316503	0.0216288	1
FBgn0040942	0.565492	5.28892	0.00387315	0.0317509	0.0216288	1
FBgn0003656	0.483652	8.79036	0.0038738	0.0317509	0.0216288	1
FBgn0020620	0.523527	6.17183	0.00388327	0.0318068	0.0216288	1
FBgn0040551	0.763251	3.03924	0.0039809	0.0324738	0.0216288	1
FBgn0267486	0.511611	6.70164	0.0039879	0.0325088	0.0216288	1
FBgn0038404	0.602001	4.0848	0.00399691	0.0325602	0.0216288	1
FBgn0033873	0.684152	2.78294	0.00400103	0.0325716	0.0216288	1
FBgn0037835	0.533569	6.52242	0.00400643	0.0325716	0.0216288	1
FBgn0266492	1.20011	1.69097	0.00402814	0.0327259	0.0216288	1
FBgn0041710	0.696931	3.86376	0.00405562	0.0329047	0.0216288	1
FBgn0015795	0.492197	7.3224	0.00406691	0.0329518	0.0216288	1
FBgn0024250	0.566116	4.50489	0.00407317	0.0329803	0.0216288	1
FBgn0031488	0.732425	3.8526	0.00408048	0.0330109	0.0216288	1
FBgn0037181	3.10895	-0.0156907	0.00408244	0.0330109	0.0216288	1
FBgn0038110	0.554434	4.85785	0.0040991	0.0331233	0.0216288	1
FBgn0013720	0.678121	3.67601	0.00412645	0.0332773	0.0216288	1
FBgn0032420	0.710047	3.28495	0.00416425	0.0334797	0.0216288	1
FBgn0039189	0.680515	3.79769	0.00416548	0.0334797	0.0216288	1
FBgn0032021	0.505091	6.29829	0.00417702	0.0335277	0.0216288	1
FBgn0263240	0.734933	3.38948	0.00418461	0.0335662	0.0216288	1
FBgn0037890	0.490783	6.69431	0.00422001	0.0337826	0.0216288	1
FBgn0038878	0.509337	5.5611	0.00423695	0.0338897	0.0216288	1
FBgn0264753	0.526826	5.75549	0.00425561	0.0339833	0.0216288	1
FBgn0085256	0.732414	3.54781	0.00426297	0.0340132	0.0216288	1
FBgn0040102	0.991522	2.06833	0.00429138	0.0341147	0.0216288	1
FBgn0037565	0.540144	5.75539	0.00431809	0.0342749	0.0216288	1
FBgn0036727	0.557016	5.36792	0.00431857	0.0342749	0.0216288	1
FBgn0005592	0.63857	3.73996	0.00438257	0.0347141	0.0216288	1
FBgn0003525	1.14584	1.73067	0.00441705	0.0348953	0.0216288	1
FBgn0039411	0.661521	3.40892	0.00443138	0.0349521	0.0216288	1
FBgn0032922	0.622984	3.56661	0.00443296	0.0349521	0.0216288	1
FBgn0051869	0.631391	4.53231	0.00446423	0.0351756	0.0216288	1
FBgn0020513	0.477251	7.85174	0.00448004	0.035277	0.0216288	1
FBgn0250871	0.478385	8.18853	0.00448315	0.0352784	0.0216288	1
FBgn0031939	0.509753	6.61468	0.00456469	0.0357411	0.0216288	1
FBgn0003071	0.467403	9.95358	0.00457269	0.0357411	0.0216288	1
FBgn0001091	0.466223	10.8425	0.00457378	0.0357411	0.0216288	1
FBgn0031031	1.09205	1.20881	0.00457996	0.0357411	0.0216288	1
FBgn0052694	0.521101	5.54908	0.00460753	0.0358674	0.0216288	1
FBgn0026741	0.623336	3.64048	0.00461005	0.0358674	0.0216288	1
FBgn0030809	0.473438	8.65367	0.0046136	0.0358674	0.0216288	1
FBgn0038679	0.478395	8.68144	0.00464697	0.0360717	0.0216288	1
FBgn0040271	0.498165	6.57735	0.00468776	0.036318	0.0216288	1
FBgn0040358	1.44477	1.31482	0.00470237	0.0363844	0.0216288	1
FBgn0005649	0.492823	6.95205	0.00472107	0.0365056	0.0216288	1
FBgn0031161	0.509447	6.37716	0.00473291	0.0365551	0.0216288	1
FBgn0015316	0.753115	2.4172	0.00473472	0.0365551	0.0216288	1
FBgn0003089	0.631502	3.68452	0.00478543	0.0369083	0.0216288	1
FBgn0030052	0.526835	5.67306	0.00479545	0.0369335	0.0216288	1
FBgn0262734	0.497657	6.00041	0.00481346	0.0370295	0.0216288	1
FBgn0036862	0.47195	7.74044	0.00483506	0.0371719	0.0216288	1
FBgn0001259	0.687724	4.27402	0.00487207	0.0373608	0.0216288	1
FBgn0029765	0.628555	3.61493	0.00487832	0.0373849	0.0216288	1
FBgn0004066	0.50259	6.53206	0.00488397	0.0374044	0.0216288	1
FBgn0030799	0.591492	3.36342	0.00491235	0.0375924	0.0216288	1
FBgn0039026	0.468974	8.52582	0.00495306	0.0378612	0.0216288	1
FBgn0041712	0.596611	3.59743	0.00497902	0.0380354	0.0216288	1
FBgn0030926	0.638996	3.87959	0.00506892	0.0386485	0.0216288	1
FBgn0004622	0.775188	3.09727	0.00510269	0.0388076	0.0216288	1
FBgn0002937	0.561471	4.75654	0.00511239	0.0388443	0.0216288	1
FBgn0040503	0.845013	2.72837	0.00512539	0.0388818	0.0216288	1
FBgn0003887	0.464264	8.88994	0.0051986	0.0393627	0.0216288	1
FBgn0052121	0.58121	4.24619	0.00522331	0.0395	0.0216288	1
FBgn0010043	1.09757	0.64647	0.00525451	0.039686	0.0216288	1
FBgn0015801	0.559475	5.01443	0.00528091	0.0398104	0.0216288	1
FBgn0038595	0.960887	1.94561	0.00530693	0.0399559	0.0216288	1
FBgn0037796	0.498544	5.90823	0.00530853	0.0399559	0.0216288	1
FBgn0001311	0.472521	8.09877	0.0053135	0.0399559	0.0216288	1
FBgn0028690	0.476188	7.81769	0.00532571	0.0399977	0.0216288	1
FBgn0025394	0.517429	5.68099	0.00536677	0.0402307	0.0216288	1
FBgn0036381	0.474706	6.87424	0.00542792	0.0405879	0.0216288	1
FBgn0266441	0.814319	2.92616	0.00544208	0.0406633	0.0216288	1
FBgn0085428	0.639547	4.20982	0.00545312	0.0407004	0.0216288	1
FBgn0035425	0.494608	7.07168	0.00546429	0.0407585	0.0216288	1
FBgn0035982	0.483947	6.79738	0.00552439	0.0411454	0.0216288	1
FBgn0036461	0.50287	6.40443	0.00553336	0.0411454	0.0216288	1
FBgn0038842	0.509166	5.62697	0.0055367	0.0411454	0.0216288	1
FBgn0030049	0.49615	6.08075	0.00555052	0.0412006	0.0216288	1
FBgn0261269	0.555915	4.65298	0.00557507	0.0413029	0.0216288	1
FBgn0035427	0.6241	3.6076	0.00558063	0.0413186	0.0216288	1
FBgn0004888	0.45793	8.89083	0.00564806	0.0417408	0.0216288	1
FBgn0031478	0.498881	5.47331	0.00565271	0.0417495	0.0216288	1
FBgn0261277	0.790486	2.32974	0.00569987	0.042037	0.0216288	1
FBgn0259229	0.751213	2.57631	0.0057139	0.042098	0.0216288	1
FBgn0054049	0.672516	2.88619	0.00574875	0.0423029	0.0216288	1
FBgn0034335	0.777851	3.47258	0.00578107	0.0424419	0.0216288	1
FBgn0037974	0.626005	3.96197	0.00578176	0.0424419	0.0216288	1
FBgn0266019	0.462839	8.105	0.0058029	0.0425169	0.0216288	1
FBgn0031560	0.556064	4.62899	0.00580612	0.0425169	0.0216288	1
FBgn0020235	0.454503	9.57635	0.00585725	0.0428391	0.0216288	1
FBgn0000014	0.523261	5.21725	0.00588759	0.0429826	0.0216288	1
FBgn0023001	0.551483	5.03588	0.00590344	0.0430722	0.0216288	1
FBgn0003248	0.651397	3.64478	0.00591988	0.0431336	0.0216288	1
FBgn0030329	0.466305	7.10725	0.00592262	0.0431336	0.0216288	1
FBgn0000308	0.465755	7.6965	0.00593429	0.0431561	0.0216288	1
FBgn0035625	0.468118	7.90684	0.00593647	0.0431561	0.0216288	1
FBgn0038079	0.810677	3.3815	0.0059454	0.0431821	0.0216288	1
FBgn0035696	0.490926	6.10303	0.00595082	0.0431821	0.0216288	1
FBgn0036690	1.2456	1.68999	0.0059917	0.0434002	0.0216288	1
FBgn0032358	0.539834	5.15277	0.00599732	0.0434147	0.0216288	1
FBgn0023129	0.475257	7.10512	0.00606489	0.0438247	0.0216288	1
FBgn0029990	0.452743	9.50507	0.00607075	0.0438299	0.0216288	1
FBgn0002306	0.482082	6.67399	0.00607291	0.0438299	0.0216288	1
FBgn0264894	0.458815	8.93141	0.00610916	0.0440651	0.0216288	1
FBgn0032683	0.502759	6.32698	0.00614787	0.0443178	0.0216288	1
FBgn0261514	0.686052	3.42097	0.00616999	0.0444482	0.0216288	1
FBgn0029002	0.573033	4.79433	0.00617336	0.0444482	0.0216288	1
FBgn0003961	0.726085	2.16154	0.00625375	0.0449463	0.0216288	1
FBgn0002772	0.44896	11.9585	0.00627615	0.0450314	0.0216288	1
FBgn0003090	0.561657	4.7298	0.00627938	0.0450314	0.0216288	1
FBgn0011722	0.465843	7.44175	0.00628057	0.0450314	0.0216288	1
FBgn0000083	0.463098	7.59435	0.00628765	0.0450552	0.0216288	1
FBgn0003292	0.627618	3.57843	0.00630503	0.0451529	0.0216288	1
FBgn0020369	0.477825	6.78017	0.00631712	0.0451558	0.0216288	1
FBgn0038519	0.485785	5.72209	0.00632066	0.0451558	0.0216288	1
FBgn0030944	0.570913	4.08628	0.00632771	0.0451558	0.0216288	1
FBgn0259740	0.614944	3.72303	0.00639071	0.0455765	0.0216288	1
FBgn0036602	1.00851	1.52607	0.00640156	0.0456267	0.0216288	1
FBgn0013679	0.448866	9.22683	0.00645438	0.0459216	0.0216288	1
FBgn0001276	1.08245	2.05138	0.00647273	0.0460249	0.0216288	1
FBgn0023549	0.476284	6.5358	0.00650023	0.0461931	0.0216288	1
FBgn0024947	0.45969	7.39827	0.00651267	0.0462542	0.0216288	1
FBgn0002567	0.467288	7.10946	0.00654831	0.0464799	0.0216288	1
FBgn0052702	0.499233	5.4662	0.0065882	0.0466803	0.0216288	1
FBgn0011705	0.585834	4.21775	0.00666432	0.0471086	0.0216288	1
FBgn0250746	0.465415	7.25346	0.00670069	0.0473101	0.0216288	1
FBgn0039232	0.724828	3.46137	0.00672843	0.0474216	0.0216288	1
FBgn0263040	1.81843	0.770437	0.00673226	0.0474216	0.0216288	1
FBgn0029970	1.791	0.362436	0.00673226	0.0474216	0.0216288	1
FBgn0038037	0.457833	6.95738	0.00674813	0.04745	0.0216288	1
FBgn0037544	0.551592	4.45166	0.00677503	0.0475611	0.0216288	1
FBgn0003963	0.5654	4.21465	0.00678725	0.0476137	0.0216288	1
FBgn0037468	0.498117	5.99325	0.00679229	0.0476213	0.0216288	1
FBgn0020510	0.495096	5.70178	0.00687114	0.0480786	0.0216288	1
FBgn0035544	0.485636	5.8121	0.00687352	0.0480786	0.0216288	1
FBgn0053208	0.446901	9.36006	0.00688802	0.0481286	0.0216288	1
FBgn0010909	0.454312	8.2125	0.0068916	0.0481286	0.0216288	1
FBgn0032772	0.714487	2.93001	0.00689267	0.0481286	0.0216288	1
FBgn0040532	0.4887	5.99427	0.00693633	0.0484053	0.0216288	1
FBgn0034877	0.447742	8.64708	0.00697418	0.0485849	0.0216288	1
FBgn0032140	0.552084	4.7794	0.00700942	0.0487457	0.0216288	1
FBgn0037538	0.500643	5.89888	0.00701477	0.0487547	0.0216288	1
FBgn0031011	0.476167	6.74869	0.00708058	0.0491836	0.0216288	1
FBgn0263398	0.497355	5.66776	0.00708682	0.0491986	0.0216288	1
FBgn0263390	0.486083	5.09675	0.00711783	0.0493569	0.0216288	1
FBgn0003507	0.476631	6.03459	0.00715047	0.0494976	0.0216288	1
FBgn0028688	0.462237	7.39356	0.00723481	0.0498797	0.0216288	1
FBgn0020906	-6.6237	3.95899	1.21754e-122	1.46397e-118	0.0216288	-1
FBgn0039777	-4.26559	4.54302	1.95293e-89	1.1741e-85	0.0216288	-1
FBgn0039778	-5.0758	3.23472	9.41605e-81	3.77395e-77	0.0216288	-1
FBgn0083936	-5.2169	3.49955	6.54634e-78	1.96783e-74	0.0216288	-1
FBgn0031654	-5.1954	3.00333	4.40755e-72	1.05993e-68	0.0216288	-1
FBgn0003358	-3.47795	4.24847	1.40106e-58	2.80772e-55	0.0216288	-1
FBgn0010425	-3.42571	3.79113	3.14585e-56	5.40367e-53	0.0216288	-1
FBgn0033774	-2.5885	6.79322	3.2321e-52	4.85785e-49	0.0216288	-1
FBgn0035667	-4.52936	2.27854	3.74142e-49	4.99854e-46	0.0216288	-1
FBgn0032068	-2.8031	5.55674	3.40113e-48	4.08952e-45	0.0216288	-1
FBgn0028534	-2.78042	4.81219	3.14499e-45	3.43776e-42	0.0216288	-1
FBgn0032066	-3.38704	3.99476	6.21802e-44	6.23045e-41	0.0216288	-1
FBgn0039472	-3.82687	2.31933	2.99754e-41	2.77249e-38	0.0216288	-1
FBgn0028533	-2.66584	4.4993	9.7281e-39	7.31067e-36	0.0216288	-1
FBgn0003356	-3.18277	3.00158	4.01051e-38	2.83661e-35	0.0216288	-1
FBgn0037996	-5.63214	1.37064	1.39821e-36	9.34006e-34	0.0216288	-1
FBgn0028920	-2.36388	5.12766	2.07565e-36	1.31356e-33	0.0216288	-1
FBgn0032069	-2.072	7.12289	4.40532e-34	2.52236e-31	0.0216288	-1
FBgn0051091	-8.37861	1.10503	5.85234e-34	3.19857e-31	0.0216288	-1
FBgn0003357	-2.64385	3.40181	2.57468e-32	1.346e-29	0.0216288	-1
FBgn0043576	-3.83519	2.10816	6.16294e-32	3.08763e-29	0.0216288	-1
FBgn0039471	-2.27257	4.21745	2.13294e-31	1.02586e-28	0.0216288	-1
FBgn0261675	-3.32075	2.54221	3.23149e-31	1.49444e-28	0.0216288	-1
FBgn0265267	-4.50783	1.45891	3.83385e-29	1.70734e-26	0.0216288	-1
FBgn0047334	-1.89933	6.40893	2.28353e-28	9.46798e-26	0.0216288	-1
FBgn0250841	-2.45963	3.17054	1.06261e-26	4.25895e-24	0.0216288	-1
FBgn0036969	-1.76731	6.53591	1.49621e-25	5.80335e-23	0.0216288	-1
FBgn0036619	-2.0168	5.17299	2.111e-25	7.93209e-23	0.0216288	-1
FBgn0039443	-3.07275	3.30626	5.0214e-25	1.82962e-22	0.0216288	-1
FBgn0262099	-1.79307	6.34521	6.14211e-25	2.17214e-22	0.0216288	-1
FBgn0051041	-3.53109	1.45497	1.79542e-24	6.16805e-22	0.0216288	-1
FBgn0000592	-1.70616	7.00672	2.05055e-24	6.84883e-22	0.0216288	-1
FBgn0035042	-2.40938	3.73486	5.46187e-24	1.68394e-21	0.0216288	-1
FBgn0039768	-2.37238	3.76124	6.12477e-24	1.84111e-21	0.0216288	-1
FBgn0015586	-1.67011	7.03115	3.07867e-23	9.02875e-21	0.0216288	-1
FBgn0025709	-2.43617	2.90263	5.94873e-23	1.70304e-20	0.0216288	-1
FBgn0002571	-1.93254	4.52637	9.07997e-23	2.53901e-20	0.0216288	-1
FBgn0259975	-1.56476	8.34213	1.94264e-21	5.19074e-19	0.0216288	-1
FBgn0263024	-2.83255	2.40631	2.01573e-21	5.26893e-19	0.0216288	-1
FBgn0031653	-1.81445	4.2662	1.0208e-20	2.61152e-18	0.0216288	-1
FBgn0250815	-1.56665	6.32243	1.87219e-20	4.5241e-18	0.0216288	-1
FBgn0259968	-1.52946	8.1778	1.88128e-20	4.5241e-18	0.0216288	-1
FBgn0032265	-1.97852	3.77982	1.92462e-20	4.53758e-18	0.0216288	-1
FBgn0035619	-2.30879	2.60411	8.31099e-20	1.92176e-17	0.0216288	-1
FBgn0035670	-1.58087	5.91504	9.44641e-20	2.1034e-17	0.0216288	-1
FBgn0039313	-1.55588	6.91168	1.61243e-19	3.52508e-17	0.0216288	-1
FBgn0032868	-1.67759	4.99472	2.48551e-19	5.33675e-17	0.0216288	-1
FBgn0035620	-2.18685	2.79782	3.05303e-19	6.44029e-17	0.0216288	-1
FBgn0034784	-3.74931	1.25503	7.86006e-19	1.62947e-16	0.0216288	-1
FBgn0051872	-1.44575	8.85292	1.09423e-18	2.23001e-16	0.0216288	-1
FBgn0036970	-1.52338	5.71725	1.15562e-18	2.31586e-16	0.0216288	-1
FBgn0051148	-2.45378	2.54834	1.59016e-18	3.13444e-16	0.0216288	-1
FBgn0034612	-1.89294	3.42231	5.48309e-18	1.04649e-15	0.0216288	-1
FBgn0262363	-1.75198	3.97167	2.40722e-17	4.52256e-15	0.0216288	-1
FBgn0028987	-1.39952	7.58996	3.7251e-17	6.89086e-15	0.0216288	-1
FBgn0000094	-1.42079	6.28484	6.45287e-17	1.14102e-14	0.0216288	-1
FBgn0038135	-1.73879	3.9503	8.94319e-17	1.49351e-14	0.0216288	-1
FBgn0264329	-1.96544	3.32835	1.13278e-16	1.84061e-14	0.0216288	-1
FBgn0259998	-1.99857	3.34145	2.17641e-16	3.35502e-14	0.0216288	-1
FBgn0030148	-1.64826	4.20015	3.4361e-16	5.22984e-14	0.0216288	-1
FBgn0033327	-4.35928	0.784062	4.49152e-16	6.75076e-14	0.0216288	-1
FBgn0014396	-1.33933	7.744	5.37145e-16	7.87638e-14	0.0216288	-1
FBgn0031930	-2.42133	2.42625	7.82536e-16	1.12014e-13	0.0216288	-1
FBgn0263597	-1.68906	4.01665	9.21625e-16	1.30372e-13	0.0216288	-1
FBgn0020508	-1.74583	3.31725	1.15364e-15	1.61295e-13	0.0216288	-1
FBgn0011694	-1.31156	8.31227	1.36736e-15	1.88979e-13	0.0216288	-1
FBgn0050272	-4.54723	0.442063	1.54149e-15	2.10624e-13	0.0216288	-1
FBgn0036321	-1.68014	3.82523	3.73149e-15	4.98527e-13	0.0216288	-1
FBgn0053306	-3.05384	1.48136	4.08545e-15	5.34792e-13	0.0216288	-1
FBgn0085358	-3.17107	1.19563	4.47991e-15	5.79209e-13	0.0216288	-1
FBgn0019928	-3.2714	1.24971	5.50245e-15	7.03845e-13	0.0216288	-1
FBgn0010357	-1.29442	6.65569	6.06643e-15	7.67819e-13	0.0216288	-1
FBgn0011555	-1.63748	3.69252	1.27773e-14	1.56769e-12	0.0216288	-1
FBgn0259972	-1.73788	3.51368	1.33122e-14	1.61683e-12	0.0216288	-1
FBgn0032144	-1.34933	5.37349	2.30095e-14	2.73927e-12	0.0216288	-1
FBgn0004181	-1.22199	10.6662	4.16271e-14	4.81273e-12	0.0216288	-1
FBgn0263774	-1.66675	4.31595	6.02817e-14	6.77409e-12	0.0216288	-1
FBgn0262899	-1.6557	3.86035	7.13759e-14	7.87361e-12	0.0216288	-1
FBgn0037410	-2.07371	3.18098	9.57158e-14	1.03683e-11	0.0216288	-1
FBgn0043470	-1.79691	3.06873	2.01153e-13	2.06723e-11	0.0216288	-1
FBgn0263082	-1.93748	2.93952	2.27539e-13	2.31858e-11	0.0216288	-1
FBgn0033271	-1.43386	4.18115	2.67007e-13	2.69789e-11	0.0216288	-1
FBgn0037323	-1.42943	4.50353	4.36088e-13	4.19482e-11	0.0216288	-1
FBgn0261061	-1.58673	3.50155	4.64265e-13	4.39553e-11	0.0216288	-1
FBgn0030777	-1.56262	3.34404	4.96586e-13	4.66481e-11	0.0216288	-1
FBgn0052203	-1.37006	4.75424	6.64179e-13	6.04276e-11	0.0216288	-1
FBgn0028532	-2.34129	2.22169	6.7243e-13	6.04276e-11	0.0216288	-1
FBgn0001112	-1.31497	5.02875	6.73428e-13	6.04276e-11	0.0216288	-1
FBgn0028950	-1.40612	4.39986	6.78758e-13	6.04547e-11	0.0216288	-1
FBgn0039463	-1.39774	5.13866	7.83241e-13	6.92477e-11	0.0216288	-1
FBgn0040959	-1.74861	2.91471	9.80272e-13	8.6035e-11	0.0216288	-1
FBgn0028583	-1.20911	5.85758	1.42388e-12	1.24063e-10	0.0216288	-1
FBgn0265264	-1.15358	8.42504	1.76052e-12	1.51204e-10	0.0216288	-1
FBgn0033423	-2.14439	2.13405	2.60873e-12	2.20897e-10	0.0216288	-1
FBgn0002863	-1.1224	8.42237	7.12214e-12	5.90554e-10	0.0216288	-1
FBgn0261055	-1.35434	4.62098	7.35738e-12	5.97738e-10	0.0216288	-1
FBgn0259971	-1.1487	6.98313	8.40711e-12	6.78437e-10	0.0216288	-1
FBgn0259951	-1.52846	3.98012	1.14229e-11	8.97706e-10	0.0216288	-1
FBgn0034471	-1.28264	4.8738	1.65614e-11	1.28473e-09	0.0216288	-1
FBgn0003900	-1.67104	3.84842	2.10912e-11	1.60507e-09	0.0216288	-1
FBgn0032067	-6.65421	0.474679	2.12821e-11	1.60941e-09	0.0216288	-1
FBgn0043533	-1.34004	4.34575	2.43236e-11	1.82792e-09	0.0216288	-1
FBgn0035665	-1.10709	6.9449	2.46442e-11	1.84051e-09	0.0216288	-1
FBgn0030098	-1.54554	3.55514	2.78388e-11	2.05358e-09	0.0216288	-1
FBgn0037038	-1.27101	4.60732	3.32235e-11	2.43585e-09	0.0216288	-1
FBgn0031929	-1.7092	2.91867	3.43798e-11	2.49025e-09	0.0216288	-1
FBgn0259965	-1.5726	3.42415	3.93613e-11	2.81715e-09	0.0216288	-1
FBgn0020509	-1.104	7.01815	4.25448e-11	3.02698e-09	0.0216288	-1
FBgn0036996	-1.36435	3.86941	4.61308e-11	3.26281e-09	0.0216288	-1
FBgn0051779	-1.12071	6.52855	4.71256e-11	3.31368e-09	0.0216288	-1
FBgn0038845	-2.19461	1.89547	5.27407e-11	3.68694e-09	0.0216288	-1
FBgn0036831	-1.47727	2.87045	5.75417e-11	3.97633e-09	0.0216288	-1
FBgn0036415	-1.11344	6.91169	6.83969e-11	4.69945e-09	0.0216288	-1
FBgn0036422	-1.21945	4.66711	7.94105e-11	5.39453e-09	0.0216288	-1
FBgn0032131	-1.30611	4.39373	1.42189e-10	9.39387e-09	0.0216288	-1
FBgn0038918	-1.2562	4.44789	1.45467e-10	9.55789e-09	0.0216288	-1
FBgn0015584	-1.05821	7.46589	1.57986e-10	1.02131e-08	0.0216288	-1
FBgn0038098	-1.81844	2.49773	1.62966e-10	1.04786e-08	0.0216288	-1
FBgn0011670	-1.10417	6.36035	1.70509e-10	1.09053e-08	0.0216288	-1
FBgn0015585	-1.10172	6.09285	1.77406e-10	1.12864e-08	0.0216288	-1
FBgn0037782	-1.99443	2.04937	1.97865e-10	1.23913e-08	0.0216288	-1
FBgn0259949	-2.03792	2.17904	2.04422e-10	1.27356e-08	0.0216288	-1
FBgn0028986	-1.03331	8.12867	3.18957e-10	1.9567e-08	0.0216288	-1
FBgn0034229	-1.04912	6.81003	3.80078e-10	2.30811e-08	0.0216288	-1
FBgn0085359	-1.29149	3.92018	4.10813e-10	2.46981e-08	0.0216288	-1
FBgn0033167	-1.70973	2.97378	4.40293e-10	2.63387e-08	0.0216288	-1
FBgn0261060	-1.23253	4.15628	4.64136e-10	2.76276e-08	0.0216288	-1
FBgn0250847	-1.21958	4.4718	6.27096e-10	3.71438e-08	0.0216288	-1
FBgn0259237	-1.31245	3.71311	6.65395e-10	3.90279e-08	0.0216288	-1
FBgn0039932	-2.18511	1.90943	6.9897e-10	4.07982e-08	0.0216288	-1
FBgn0026176	-1.19176	4.56625	7.13786e-10	4.14617e-08	0.0216288	-1
FBgn0034156	-1.39659	3.86614	7.77707e-10	4.49575e-08	0.0216288	-1
FBgn0259970	-1.30823	3.68598	9.86402e-10	5.62109e-08	0.0216288	-1
FBgn0036795	-1.25415	4.31272	1.07074e-09	6.06965e-08	0.0216288	-1
FBgn0051902	-1.56688	3.24157	1.07521e-09	6.06965e-08	0.0216288	-1
FBgn0039591	-2.68756	0.622165	1.18803e-09	6.5829e-08	0.0216288	-1
FBgn0031249	-2.38468	1.19246	1.18803e-09	6.5829e-08	0.0216288	-1
FBgn0036022	-2.06664	1.4575	1.20714e-09	6.65809e-08	0.0216288	-1
FBgn0011559	-0.981654	9.9396	1.31272e-09	7.20738e-08	0.0216288	-1
FBgn0262621	-1.617	2.4905	1.58275e-09	8.60383e-08	0.0216288	-1
FBgn0261853	-1.01005	6.4155	2.08641e-09	1.11004e-07	0.0216288	-1
FBgn0264472	-1.78458	2.69744	2.99014e-09	1.56737e-07	0.0216288	-1
FBgn0034474	-0.97835	7.70882	3.00596e-09	1.56737e-07	0.0216288	-1
FBgn0034152	-0.97823	7.5811	3.06413e-09	1.58125e-07	0.0216288	-1
FBgn0250832	-1.0015	6.59539	4.08291e-09	2.07143e-07	0.0216288	-1
FBgn0051463	-2.5302	1.19491	4.61436e-09	2.32147e-07	0.0216288	-1
FBgn0039015	-2.43787	1.18401	4.89991e-09	2.45486e-07	0.0216288	-1
FBgn0033461	-1.14667	4.80016	4.96177e-09	2.47553e-07	0.0216288	-1
FBgn0039782	-1.18685	4.37724	5.65095e-09	2.80773e-07	0.0216288	-1
FBgn0033294	-1.14997	4.46638	6.41554e-09	3.17451e-07	0.0216288	-1
FBgn0039478	-1.3554	3.67244	6.57605e-09	3.24059e-07	0.0216288	-1
FBgn0053265	-1.07199	4.7343	8.08265e-09	3.90475e-07	0.0216288	-1
FBgn0040687	-0.963264	6.82113	8.44225e-09	4.06038e-07	0.0216288	-1
FBgn0025678	-0.989271	6.39573	8.67204e-09	4.15429e-07	0.0216288	-1
FBgn0035666	-1.19756	3.63491	9.88602e-09	4.6799e-07	0.0216288	-1
FBgn0260766	-1.0657	5.07679	1.05322e-08	4.9276e-07	0.0216288	-1
FBgn0259954	-1.45825	2.9832	1.28057e-08	5.89943e-07	0.0216288	-1
FBgn0035926	-0.980729	6.14982	1.48848e-08	6.80512e-07	0.0216288	-1
FBgn0050008	-1.13932	4.11941	1.5352e-08	6.96575e-07	0.0216288	-1
FBgn0031925	-1.36612	2.81426	1.78813e-08	8.05262e-07	0.0216288	-1
FBgn0054051	-1.05391	5.07591	1.90638e-08	8.52132e-07	0.0216288	-1
FBgn0043825	-0.958049	6.2701	1.95164e-08	8.69129e-07	0.0216288	-1
FBgn0043575	-1.16979	3.74519	2.03072e-08	8.97696e-07	0.0216288	-1
FBgn0038973	-0.99877	5.34867	2.12756e-08	9.37063e-07	0.0216288	-1
FBgn0036796	-1.15133	4.38696	2.47096e-08	1.08434e-06	0.0216288	-1
FBgn0003034	-1.00293	5.65842	2.53303e-08	1.10753e-06	0.0216288	-1
FBgn0264911	-1.75406	2.46415	2.55454e-08	1.11289e-06	0.0216288	-1
FBgn0262010	-1.85907	1.82065	2.75783e-08	1.18429e-06	0.0216288	-1
FBgn0051320	-0.990862	5.86528	2.78537e-08	1.19186e-06	0.0216288	-1
FBgn0033292	-1.33268	3.51998	2.82165e-08	1.19885e-06	0.0216288	-1
FBgn0013810	-0.927639	7.36584	3.09966e-08	1.30773e-06	0.0216288	-1
FBgn0259966	-1.11426	4.36356	4.05394e-08	1.68085e-06	0.0216288	-1
FBgn0028945	-2.75212	0.811044	4.70001e-08	1.92877e-06	0.0216288	-1
FBgn0259969	-1.03019	4.78568	5.02151e-08	2.04725e-06	0.0216288	-1
FBgn0032122	-0.955642	5.89379	5.06627e-08	2.058e-06	0.0216288	-1
FBgn0262547	-1.03285	4.4303	5.38989e-08	2.16749e-06	0.0216288	-1
FBgn0259748	-1.19735	2.95814	7.49996e-08	2.93863e-06	0.0216288	-1
FBgn0038919	-1.02071	4.76076	7.8164e-08	3.04157e-06	0.0216288	-1
FBgn0034566	-0.942256	6.40648	8.4188e-08	3.24448e-06	0.0216288	-1
FBgn0259958	-1.23277	3.48104	8.83336e-08	3.37182e-06	0.0216288	-1
FBgn0262896	-1.17454	3.6079	9.49495e-08	3.60149e-06	0.0216288	-1
FBgn0031905	-0.943245	6.09344	9.95951e-08	3.76582e-06	0.0216288	-1
FBgn0051055	-0.970622	5.67783	1.05534e-07	3.97325e-06	0.0216288	-1
FBgn0040628	-1.72051	2.14702	1.05742e-07	3.97325e-06	0.0216288	-1
FBgn0031305	-1.11579	3.73732	1.15023e-07	4.29515e-06	0.0216288	-1
FBgn0259956	-1.11267	3.83936	1.52542e-07	5.60576e-06	0.0216288	-1
FBgn0053530	-1.07358	4.26524	1.52918e-07	5.60576e-06	0.0216288	-1
FBgn0051493	-1.27172	3.33101	1.56214e-07	5.70916e-06	0.0216288	-1
FBgn0050395	-0.901656	6.49089	1.80559e-07	6.52589e-06	0.0216288	-1
FBgn0033820	-0.952957	4.80077	1.91609e-07	6.87735e-06	0.0216288	-1
FBgn0038701	-0.947039	5.40211	1.9459e-07	6.94287e-06	0.0216288	-1
FBgn0262880	-1.07266	4.07992	2.4643e-07	8.63869e-06	0.0216288	-1
FBgn0040778	-1.42781	2.86345	2.52123e-07	8.81259e-06	0.0216288	-1
FBgn0040099	-1.15311	3.69075	2.65209e-07	9.17913e-06	0.0216288	-1
FBgn0262961	-1.0634	4.19807	2.65663e-07	9.17913e-06	0.0216288	-1
FBgn0264725	-1.83257	1.53838	2.75783e-07	9.50148e-06	0.0216288	-1
FBgn0038074	-1.23065	3.16559	2.9111e-07	1.00009e-05	0.0216288	-1
FBgn0053773	-1.79342	2.39167	3.00248e-07	1.02271e-05	0.0216288	-1
FBgn0032505	-0.835897	8.12163	3.05991e-07	1.03933e-05	0.0216288	-1
FBgn0038756	-1.14679	3.18661	3.14098e-07	1.06386e-05	0.0216288	-1
FBgn0005614	-0.845011	7.53036	3.55552e-07	1.19467e-05	0.0216288	-1
FBgn0266455	-1.00096	4.22909	3.557e-07	1.19467e-05	0.0216288	-1
FBgn0040098	-0.922242	5.27558	3.56736e-07	1.19482e-05	0.0216288	-1
FBgn0035264	-1.49412	2.5415	3.62876e-07	1.212e-05	0.0216288	-1
FBgn0262580	-1.39667	2.6936	3.67342e-07	1.22352e-05	0.0216288	-1
FBgn0033216	-1.86962	1.43309	4.14748e-07	1.37004e-05	0.0216288	-1
FBgn0040107	-1.56507	2.44847	4.27635e-07	1.40873e-05	0.0216288	-1
FBgn0051680	-1.12119	3.53148	4.53316e-07	1.48926e-05	0.0216288	-1
FBgn0035952	-0.895672	5.95431	4.86057e-07	1.57955e-05	0.0216288	-1
FBgn0029662	-1.10117	4.24762	5.40126e-07	1.74115e-05	0.0216288	-1
FBgn0051198	-0.820429	8.1945	5.55265e-07	1.7804e-05	0.0216288	-1
FBgn0040069	-1.24715	2.90002	5.78527e-07	1.84267e-05	0.0216288	-1
FBgn0259964	-0.932606	5.04445	5.80472e-07	1.84267e-05	0.0216288	-1
FBgn0036495	-2.50133	0.714894	6.59305e-07	2.06984e-05	0.0216288	-1
FBgn0265268	-1.01197	4.25769	6.78479e-07	2.12449e-05	0.0216288	-1
FBgn0051784	-0.873082	6.17595	7.40196e-07	2.30573e-05	0.0216288	-1
FBgn0031724	-0.847849	6.74432	7.5946e-07	2.35963e-05	0.0216288	-1
FBgn0034582	-2.06236	0.638557	8.19662e-07	2.53358e-05	0.0216288	-1
FBgn0036242	-5.60312	0.216608	8.62646e-07	2.6393e-05	0.0216288	-1
FBgn0266709	-0.985263	4.6071	8.94854e-07	2.72465e-05	0.0216288	-1
FBgn0039498	-0.880745	5.78096	9.36361e-07	2.8357e-05	0.0216288	-1
FBgn0004428	-1.01693	3.8745	9.38629e-07	2.8357e-05	0.0216288	-1
FBgn0004003	-1.00851	4.14028	9.80152e-07	2.95323e-05	0.0216288	-1
FBgn0004644	-1.55209	1.98994	9.82445e-07	2.95323e-05	0.0216288	-1
FBgn0001313	-0.943139	4.93874	1.01162e-06	3.02581e-05	0.0216288	-1
FBgn0262623	-0.802138	8.04808	1.02203e-06	3.04181e-05	0.0216288	-1
FBgn0036289	-0.895215	5.09264	1.13018e-06	3.29838e-05	0.0216288	-1
FBgn0038069	-1.16909	3.22831	1.14619e-06	3.32895e-05	0.0216288	-1
FBgn0259962	-1.13283	3.32202	1.14619e-06	3.32895e-05	0.0216288	-1
FBgn0015001	-1.69279	2.0193	1.20766e-06	3.499e-05	0.0216288	-1
FBgn0030880	-1.08269	3.31179	1.22128e-06	3.52151e-05	0.0216288	-1
FBgn0004650	-0.99733	4.25835	1.29598e-06	3.71907e-05	0.0216288	-1
FBgn0034681	-1.26595	3.06053	1.33384e-06	3.81859e-05	0.0216288	-1
FBgn0040510	-0.853762	6.102	1.36795e-06	3.90693e-05	0.0216288	-1
FBgn0031533	-1.81403	1.36073	1.44741e-06	4.12409e-05	0.0216288	-1
FBgn0039598	-0.845464	5.94789	1.50141e-06	4.25777e-05	0.0216288	-1
FBgn0000615	-0.776898	9.64112	1.68579e-06	4.74705e-05	0.0216288	-1
FBgn0262143	-1.45872	1.83324	1.72853e-06	4.85604e-05	0.0216288	-1
FBgn0002939	-0.925679	5.03855	1.7538e-06	4.90412e-05	0.0216288	-1
FBgn0033090	-1.23866	3.36432	1.81084e-06	5.05186e-05	0.0216288	-1
FBgn0259959	-1.31733	2.61134	1.84019e-06	5.12186e-05	0.0216288	-1
FBgn0259955	-1.3891	2.66282	1.99599e-06	5.54269e-05	0.0216288	-1
FBgn0267327	-0.829954	5.5913	2.03895e-06	5.63595e-05	0.0216288	-1
FBgn0028884	-1.20539	3.42284	2.29621e-06	6.30357e-05	0.0216288	-1
FBgn0036978	-3.17203	0.147255	2.46241e-06	6.71384e-05	0.0216288	-1
FBgn0036767	-1.39987	2.20678	2.62985e-06	7.14596e-05	0.0216288	-1
FBgn0032271	-1.07083	4.04052	2.72251e-06	7.37285e-05	0.0216288	-1
FBgn0034195	-1.35022	2.32639	3.01092e-06	8.11734e-05	0.0216288	-1
FBgn0037454	-0.821139	6.22921	3.03208e-06	8.15608e-05	0.0216288	-1
FBgn0037921	-1.60166	2.32234	3.65975e-06	9.75718e-05	0.0216288	-1
FBgn0034437	-1.83853	1.5344	3.67346e-06	9.77206e-05	0.0216288	-1
FBgn0032809	-3.38509	-0.13887	4.16965e-06	0.000110431	0.0216288	-1
FBgn0037036	-1.13114	3.00851	4.19221e-06	0.000110785	0.0216288	-1
FBgn0030837	-1.90885	1.62303	4.58921e-06	0.000118924	0.0216288	-1
FBgn0259952	-0.768093	7.03898	4.62594e-06	0.000119618	0.0216288	-1
FBgn0051343	-0.771188	6.71639	4.83924e-06	0.000124597	0.0216288	-1
FBgn0036497	-0.826781	5.65756	4.89854e-06	0.000125724	0.0216288	-1
FBgn0029827	-1.38761	2.04636	4.90389e-06	0.000125724	0.0216288	-1
FBgn0038266	-0.965266	4.21141	5.08234e-06	0.000130021	0.0216288	-1
FBgn0034153	-0.751624	7.73713	5.16913e-06	0.000131961	0.0216288	-1
FBgn0032283	-1.61452	1.61359	5.23573e-06	0.000132822	0.0216288	-1
FBgn0051014	-1.40237	2.2652	5.23602e-06	0.000132822	0.0216288	-1
FBgn0051213	-0.833425	5.5656	5.74163e-06	0.00014443	0.0216288	-1
FBgn0033323	-0.808259	5.69921	5.75835e-06	0.000144535	0.0216288	-1
FBgn0014342	-1.18517	3.37822	5.88563e-06	0.000147128	0.0216288	-1
FBgn0038158	-1.21288	2.86599	6.11047e-06	0.000151802	0.0216288	-1
FBgn0037994	-0.792313	6.2432	6.31959e-06	0.000156674	0.0216288	-1
FBgn0038840	-0.86729	5.02834	6.34403e-06	0.000156956	0.0216288	-1
FBgn0030929	-0.982234	3.75877	6.42174e-06	0.000158228	0.0216288	-1
FBgn0262571	-1.13295	2.92838	6.47553e-06	0.000159226	0.0216288	-1
FBgn0004228	-1.0242	3.43211	6.65251e-06	0.000162843	0.0216288	-1
FBgn0039568	-1.2777	2.76527	6.66325e-06	0.000162843	0.0216288	-1
FBgn0030776	-0.984545	3.3592	6.9193e-06	0.000168758	0.0216288	-1
FBgn0052588	-1.11244	3.17099	7.17681e-06	0.000174139	0.0216288	-1
FBgn0260396	-2.58126	0.386068	7.64284e-06	0.000184904	0.0216288	-1
FBgn0038740	-0.747897	7.15094	7.74726e-06	0.000187054	0.0216288	-1
FBgn0036224	-0.95248	4.04779	7.7772e-06	0.000187401	0.0216288	-1
FBgn0039312	-0.760081	6.93547	7.93731e-06	0.000190876	0.0216288	-1
FBgn0039872	-0.769683	6.14106	8.19718e-06	0.00019595	0.0216288	-1
FBgn0051659	-0.892363	4.33745	8.78476e-06	0.000208751	0.0216288	-1
FBgn0036766	-0.800473	5.22876	8.87217e-06	0.000210208	0.0216288	-1
FBgn0052463	-1.08253	3.23219	9.52624e-06	0.000223282	0.0216288	-1
FBgn0046689	-1.8465	1.41365	1.03778e-05	0.000241358	0.0216288	-1
FBgn0030592	-0.922839	4.08577	1.12953e-05	0.000261686	0.0216288	-1
FBgn0034580	-0.891463	3.94166	1.16826e-05	0.000269102	0.0216288	-1
FBgn0033680	-0.870968	4.68578	1.20743e-05	0.000277064	0.0216288	-1
FBgn0050486	-1.2755	2.43469	1.2295e-05	0.000280637	0.0216288	-1
FBgn0053290	-1.75175	1.07034	1.2803e-05	0.000291009	0.0216288	-1
FBgn0032824	-1.10697	4.67005	1.32466e-05	0.000300524	0.0216288	-1
FBgn0035099	-1.097	3.23511	1.34591e-05	0.0003046	0.0216288	-1
FBgn0263249	-0.81403	5.12373	1.3477e-05	0.0003046	0.0216288	-1
FBgn0262359	-1.0497	3.31548	1.35752e-05	0.000306244	0.0216288	-1
FBgn0043530	-0.735007	6.42381	1.40933e-05	0.000316153	0.0216288	-1
FBgn0050438	-0.728636	6.90998	1.42993e-05	0.000320177	0.0216288	-1
FBgn0011669	-0.705878	8.79597	1.45952e-05	0.000326194	0.0216288	-1
FBgn0035799	-0.970562	4.04617	1.55221e-05	0.000346266	0.0216288	-1
FBgn0051233	-0.733409	6.50424	1.5912e-05	0.000353652	0.0216288	-1
FBgn0085476	-1.04231	3.06845	1.59965e-05	0.00035448	0.0216288	-1
FBgn0033659	-1.03418	2.95693	1.60082e-05	0.00035448	0.0216288	-1
FBgn0004034	-0.996314	2.7865	1.64287e-05	0.000363124	0.0216288	-1
FBgn0053301	-0.836638	4.65422	1.77757e-05	0.000386502	0.0216288	-1
FBgn0050495	-1.65398	1.76977	1.80333e-05	0.000391395	0.0216288	-1
FBgn0015583	-0.874705	4.1439	1.94166e-05	0.000416159	0.0216288	-1
FBgn0035581	-0.709472	7.65436	1.95603e-05	0.000418494	0.0216288	-1
FBgn0036161	-0.873419	4.47113	1.96417e-05	0.000419488	0.0216288	-1
FBgn0026314	-0.725878	6.5163	2.02991e-05	0.000431994	0.0216288	-1
FBgn0039788	-0.7777	5.7399	2.03806e-05	0.000432961	0.0216288	-1
FBgn0263748	-1.27684	1.83326	2.05487e-05	0.000435762	0.0216288	-1
FBgn0031277	-1.0232	2.70101	2.13969e-05	0.000450572	0.0216288	-1
FBgn0032853	-1.41304	2.21803	2.1627e-05	0.000454621	0.0216288	-1
FBgn0011668	-0.696886	8.04443	2.16766e-05	0.000454868	0.0216288	-1
FBgn0036620	-1.01399	3.21086	2.23754e-05	0.00046771	0.0216288	-1
FBgn0002673	-0.776482	5.30636	2.26494e-05	0.000471526	0.0216288	-1
FBgn0265785	-1.74576	1.14965	2.42248e-05	0.00050134	0.0216288	-1
FBgn0039616	-0.832312	4.35164	2.51055e-05	0.000517784	0.0216288	-1
FBgn0039596	-1.26018	2.67745	2.53971e-05	0.000522901	0.0216288	-1
FBgn0040097	-0.736262	5.86973	2.58164e-05	0.000528819	0.0216288	-1
FBgn0028948	-3.44428	-0.351266	2.64089e-05	0.000539118	0.0216288	-1
FBgn0036221	-0.793947	5.06555	2.74299e-05	0.000557123	0.0216288	-1
FBgn0028561	-0.826762	4.64888	2.79093e-05	0.000565905	0.0216288	-1
FBgn0041103	-1.34255	2.06531	2.87868e-05	0.000581735	0.0216288	-1
FBgn0038482	-2.14629	0.634653	2.95932e-05	0.000596028	0.0216288	-1
FBgn0051515	-1.0084	3.27335	3.2023e-05	0.000642813	0.0216288	-1
FBgn0035034	-0.785565	5.10219	3.2249e-05	0.000645975	0.0216288	-1
FBgn0053966	-1.19607	2.45283	3.45042e-05	0.000688025	0.0216288	-1
FBgn0053325	-1.90103	0.737637	3.63939e-05	0.000722112	0.0216288	-1
FBgn0029725	-0.8822	4.31035	3.76184e-05	0.000744139	0.0216288	-1
FBgn0039941	-0.896633	3.67404	4.01535e-05	0.000788899	0.0216288	-1
FBgn0083965	-0.856926	3.70301	4.02532e-05	0.000789566	0.0216288	-1
FBgn0034820	-0.849292	4.11724	4.13862e-05	0.000810468	0.0216288	-1
FBgn0043792	-0.707804	6.14431	4.17424e-05	0.000816114	0.0216288	-1
FBgn0000276	-1.01103	3.03136	4.36917e-05	0.000845972	0.0216288	-1
FBgn0054041	-0.853742	4.10081	4.41868e-05	0.000854184	0.0216288	-1
FBgn0259963	-1.12414	2.54265	4.4899e-05	0.000866557	0.0216288	-1
FBgn0052072	-0.729993	5.565	4.67575e-05	0.000898103	0.0216288	-1
FBgn0035164	-0.877135	4.26844	4.73696e-05	0.00090552	0.0216288	-1
FBgn0030725	-0.889049	4.12476	4.85057e-05	0.000924429	0.0216288	-1
FBgn0036156	-0.865684	4.01437	4.85125e-05	0.000924429	0.0216288	-1
FBgn0036091	-0.667204	7.91775	4.87527e-05	0.000927535	0.0216288	-1
FBgn0267430	-0.886347	3.85218	5.07363e-05	0.000962229	0.0216288	-1
FBgn0000241	-0.860755	4.0769	5.22101e-05	0.000985516	0.0216288	-1
FBgn0035886	-3.47872	-0.19579	5.26005e-05	0.000991329	0.0216288	-1
FBgn0031617	-0.704797	5.93858	5.34882e-05	0.00100491	0.0216288	-1
FBgn0038796	-0.89104	3.9632	5.47298e-05	0.00102124	0.0216288	-1
FBgn0035231	-0.698927	6.12563	5.61959e-05	0.00104436	0.0216288	-1
FBgn0086916	-1.05742	3.18533	5.70032e-05	0.00105773	0.0216288	-1
FBgn0032664	-0.723185	5.75681	5.8427e-05	0.00107559	0.0216288	-1
FBgn0262878	-1.05764	3.09056	5.85026e-05	0.00107559	0.0216288	-1
FBgn0263260	-0.736463	5.30577	6.02431e-05	0.00110253	0.0216288	-1
FBgn0051867	-0.88125	4.12027	6.20018e-05	0.00113127	0.0216288	-1
FBgn0262150	-1.23575	2.76588	6.38341e-05	0.00115943	0.0216288	-1
FBgn0039083	-0.702841	6.02319	6.45187e-05	0.00117009	0.0216288	-1
FBgn0000079	-0.681243	5.97282	6.66957e-05	0.00120232	0.0216288	-1
FBgn0054057	-1.27194	2.09088	6.73206e-05	0.00121044	0.0216288	-1
FBgn0046697	-1.34663	1.99435	6.83763e-05	0.00121615	0.0216288	-1
FBgn0033733	-0.675489	6.66778	6.8391e-05	0.00121615	0.0216288	-1
FBgn0052945	-0.883273	3.77344	6.84555e-05	0.00121615	0.0216288	-1
FBgn0033115	-1.56835	1.35946	6.92664e-05	0.00122674	0.0216288	-1
FBgn0033818	-0.707317	6.102	6.96372e-05	0.00122985	0.0216288	-1
FBgn0039331	-0.754699	5.29281	7.01649e-05	0.00123704	0.0216288	-1
FBgn0037915	-0.671652	6.8621	7.45931e-05	0.00130554	0.0216288	-1
FBgn0033705	-0.686716	6.45574	7.78922e-05	0.00135736	0.0216288	-1
FBgn0036780	-0.896393	3.55357	7.91235e-05	0.00137284	0.0216288	-1
FBgn0051413	-0.946908	3.25867	7.9734e-05	0.00138144	0.0216288	-1
FBgn0250835	-0.790237	4.22882	8.27254e-05	0.00142915	0.0216288	-1
FBgn0032369	-0.743033	5.16992	8.4088e-05	0.00144028	0.0216288	-1
FBgn0039529	-0.775706	4.06198	8.47576e-05	0.00144968	0.0216288	-1
FBgn0039743	-0.764531	4.54967	8.57541e-05	0.00146049	0.0216288	-1
FBgn0032723	-0.669918	6.80252	9.3084e-05	0.00157862	0.0216288	-1
FBgn0003863	-0.638321	7.94023	9.53344e-05	0.00161224	0.0216288	-1
FBgn0263841	-1.09568	2.69644	9.65027e-05	0.0016297	0.0216288	-1
FBgn0025676	-0.861143	4.25107	9.87968e-05	0.00166308	0.0216288	-1
FBgn0031139	-0.742178	5.02019	0.000103943	0.00174069	0.0216288	-1
FBgn0052198	-2.79079	-0.103982	0.000105041	0.00175175	0.0216288	-1
FBgn0040078	-0.716794	5.18193	0.000105777	0.00176158	0.0216288	-1
FBgn0265089	-0.68112	6.02964	0.000106077	0.00176414	0.0216288	-1
FBgn0035216	-0.878048	3.54135	0.000113612	0.00187646	0.0216288	-1
FBgn0262100	-0.701672	5.64644	0.000117562	0.00193285	0.0216288	-1
FBgn0037498	-0.783469	4.1714	0.000118015	0.0019359	0.0216288	-1
FBgn0054026	-0.802888	4.03543	0.000118575	0.00194243	0.0216288	-1
FBgn0034472	-0.643141	7.33294	0.000121729	0.00198598	0.0216288	-1
FBgn0028841	-1.12988	2.00186	0.000124493	0.00202558	0.0216288	-1
FBgn0052833	-0.948765	2.84116	0.00012517	0.00203384	0.0216288	-1
FBgn0261054	-0.954422	3.26898	0.000127001	0.00205803	0.0216288	-1
FBgn0267432	-0.673283	6.12062	0.000128286	0.00207486	0.0216288	-1
FBgn0030697	-0.636992	7.75821	0.000128704	0.00207723	0.0216288	-1
FBgn0037003	-0.820827	3.80629	0.000129008	0.00207934	0.0216288	-1
FBgn0032632	-0.6798	6.11508	0.000132158	0.00212727	0.0216288	-1
FBgn0040256	-0.672845	6.19276	0.000133673	0.00214807	0.0216288	-1
FBgn0031623	-0.859315	3.72835	0.000133808	0.00214807	0.0216288	-1
FBgn0053169	-0.988707	2.99379	0.000135168	0.00216701	0.0216288	-1
FBgn0033408	-1.33801	1.76068	0.00013561	0.0021712	0.0216288	-1
FBgn0037060	-0.722969	5.33961	0.000136443	0.00217586	0.0216288	-1
FBgn0000078	-0.644593	6.29121	0.000138076	0.00219898	0.0216288	-1
FBgn0031741	-0.706021	4.94812	0.000151613	0.00239238	0.0216288	-1
FBgn0032374	-0.79763	4.20309	0.000153678	0.00241565	0.0216288	-1
FBgn0263763	-1.01278	2.39135	0.00015369	0.00241565	0.0216288	-1
FBgn0026755	-0.991543	2.72267	0.000157908	0.00247225	0.0216288	-1
FBgn0037004	-0.837851	3.44872	0.000168053	0.00261744	0.0216288	-1
FBgn0029658	-0.748185	4.42214	0.00016935	0.00263423	0.0216288	-1
FBgn0001285	-1.35597	1.03624	0.000169814	0.00263763	0.0216288	-1
FBgn0039033	-2.78566	0.51596	0.00017177	0.00265812	0.0216288	-1
FBgn0039421	-0.707922	5.23309	0.000177102	0.00273009	0.0216288	-1
FBgn0052436	-0.610304	9.14182	0.000178026	0.00274083	0.0216288	-1
FBgn0267163	-0.753209	4.09566	0.00018212	0.00278956	0.0216288	-1
FBgn0034154	-1.31782	1.8656	0.000185889	0.00284006	0.0216288	-1
FBgn0034406	-0.699946	4.87949	0.000190755	0.00291071	0.0216288	-1
FBgn0051752	-0.760558	4.4515	0.000193144	0.00294343	0.0216288	-1
FBgn0053136	-0.695162	5.24029	0.00019384	0.0029503	0.0216288	-1
FBgn0035455	-0.659581	6.00773	0.00019659	0.0029846	0.0216288	-1
FBgn0030374	-0.935735	3.21454	0.000204805	0.00309758	0.0216288	-1
FBgn0035069	-0.856794	3.58141	0.000208729	0.00314505	0.0216288	-1
FBgn0262003	-1.40941	1.31292	0.000218087	0.00327785	0.0216288	-1
FBgn0040299	-0.745833	4.40393	0.000223566	0.00334764	0.0216288	-1
FBgn0087002	-0.594342	11.216	0.000229976	0.00343081	0.0216288	-1
FBgn0032318	-0.767664	4.16199	0.000231158	0.00344417	0.0216288	-1
FBgn0267492	-0.880572	3.49997	0.000231761	0.00344461	0.0216288	-1
FBgn0039810	-0.866916	3.43256	0.000231761	0.00344461	0.0216288	-1
FBgn0052437	-0.628106	6.68048	0.000233595	0.00345829	0.0216288	-1
FBgn0040963	-0.625085	6.73088	0.000233832	0.00345829	0.0216288	-1
FBgn0037195	-0.898599	3.13713	0.000234119	0.00345829	0.0216288	-1
FBgn0033999	-0.696501	4.83151	0.000238436	0.00350982	0.0216288	-1
FBgn0034521	-0.665144	5.409	0.000244032	0.00357835	0.0216288	-1
FBgn0051600	-1.19101	2.4331	0.000246048	0.00359913	0.0216288	-1
FBgn0038725	-0.677557	5.11846	0.000248434	0.00362521	0.0216288	-1
FBgn0262566	-1.01878	2.91786	0.000252587	0.00367689	0.0216288	-1
FBgn0052633	-0.790798	3.65487	0.000255607	0.00370915	0.0216288	-1
FBgn0038423	-0.64667	6.17969	0.000255729	0.00370915	0.0216288	-1
FBgn0032110	-0.712395	4.90009	0.000258387	0.00373868	0.0216288	-1
FBgn0034225	-0.701082	4.64935	0.000258762	0.00373961	0.0216288	-1
FBgn0032088	-0.95462	2.64427	0.000260753	0.00376386	0.0216288	-1
FBgn0032843	-0.742435	4.37517	0.000262629	0.0037864	0.0216288	-1
FBgn0031176	-0.629729	5.78524	0.000263914	0.00379582	0.0216288	-1
FBgn0052238	-0.649929	5.78554	0.000272919	0.00390664	0.0216288	-1
FBgn0029949	-0.683628	5.26387	0.00027653	0.00395362	0.0216288	-1
FBgn0037057	-0.669728	5.16071	0.000278964	0.00397875	0.0216288	-1
FBgn0030805	-1.56234	1.16033	0.000282212	0.00401575	0.0216288	-1
FBgn0050039	-0.623367	6.56878	0.000286991	0.00406923	0.0216288	-1
FBgn0032648	-0.676068	5.40566	0.000287323	0.00406923	0.0216288	-1
FBgn0039087	-1.37117	1.85749	0.000297634	0.00418725	0.0216288	-1
FBgn0052073	-1.81916	1.31303	0.000297639	0.00418725	0.0216288	-1
FBgn0042105	-1.09573	2.37678	0.000303506	0.00424427	0.0216288	-1
FBgn0262017	-0.815491	3.72106	0.000303565	0.00424427	0.0216288	-1
FBgn0040341	-1.26873	1.83299	0.000310972	0.0043327	0.0216288	-1
FBgn0031856	-0.731781	4.33116	0.000311687	0.00433764	0.0216288	-1
FBgn0034904	-0.714602	4.31568	0.000318124	0.00440683	0.0216288	-1
FBgn0026565	-0.760662	3.95572	0.000321687	0.00445105	0.0216288	-1
FBgn0267363	-0.663247	5.45681	0.000338766	0.00465242	0.0216288	-1
FBgn0002842	-0.940355	2.90616	0.00034388	0.00471472	0.0216288	-1
FBgn0054002	-0.901785	3.04841	0.000356463	0.00486506	0.0216288	-1
FBgn0033498	-0.692874	4.83365	0.000357902	0.00487915	0.0216288	-1
FBgn0038924	-0.656583	5.13566	0.000361308	0.00490889	0.0216288	-1
FBgn0030462	-0.669086	5.00802	0.00036338	0.00493147	0.0216288	-1
FBgn0062517	-0.658285	5.3516	0.000370018	0.00501589	0.0216288	-1
FBgn0033164	-0.886442	3.39489	0.000374169	0.00506075	0.0216288	-1
FBgn0037037	-0.666819	5.30974	0.00037595	0.00507913	0.0216288	-1
FBgn0020506	-1.16993	1.79745	0.000380084	0.00512346	0.0216288	-1
FBgn0034513	-1.04319	2.62304	0.000386055	0.00519231	0.0216288	-1
FBgn0042137	-1.66918	0.843055	0.000398568	0.00534268	0.0216288	-1
FBgn0028379	-0.618662	6.20353	0.00040083	0.00536702	0.0216288	-1
FBgn0262583	-1.04648	2.26192	0.000405413	0.00541631	0.0216288	-1
FBgn0035781	-0.664001	4.84514	0.00040615	0.00541951	0.0216288	-1
FBgn0003254	-0.846389	3.85025	0.000407442	0.00542239	0.0216288	-1
FBgn0035380	-0.640728	5.49936	0.000415156	0.00551445	0.0216288	-1
FBgn0035800	-0.608303	6.43823	0.000416034	0.00551532	0.0216288	-1
FBgn0013813	-0.59262	7.18474	0.00041781	0.00552505	0.0216288	-1
FBgn0032049	-0.600473	6.45947	0.000422547	0.00557095	0.0216288	-1
FBgn0031693	-0.738548	4.02934	0.000431075	0.00567716	0.0216288	-1
FBgn0261860	-0.737395	4.30036	0.000435792	0.00572673	0.0216288	-1
FBgn0038690	-0.712367	4.71364	0.000457779	0.0059964	0.0216288	-1
FBgn0037115	-0.624998	5.90958	0.000458307	0.0059964	0.0216288	-1
FBgn0052580	-0.713919	4.31566	0.000467156	0.0060989	0.0216288	-1
FBgn0051788	-0.610369	6.22262	0.000479112	0.00623353	0.0216288	-1
FBgn0039727	-0.573066	8.33713	0.000479542	0.00623353	0.0216288	-1
FBgn0039228	-0.681507	4.86667	0.000481924	0.00625098	0.0216288	-1
FBgn0052107	-1.21091	1.77275	0.000490604	0.00633622	0.0216288	-1
FBgn0037678	-0.718609	4.22697	0.000494148	0.00636831	0.0216288	-1
FBgn0002855	-0.58108	7.28315	0.000502162	0.00645775	0.0216288	-1
FBgn0038136	-0.618365	5.61903	0.000506269	0.00648974	0.0216288	-1
FBgn0030191	-0.583092	7.22074	0.000510615	0.00653152	0.0216288	-1
FBgn0050103	-0.729239	4.14877	0.000512684	0.00655102	0.0216288	-1
FBgn0262352	-0.714685	4.32075	0.000539234	0.00683219	0.0216288	-1
FBgn0030859	-0.597612	6.20073	0.000541988	0.00685264	0.0216288	-1
FBgn0085337	-0.719043	4.37297	0.000544991	0.00687615	0.0216288	-1
FBgn0039562	-0.570451	7.84769	0.000548053	0.00690754	0.0216288	-1
FBgn0030660	-0.707721	4.27676	0.000552056	0.0069507	0.0216288	-1
FBgn0050429	-0.692199	4.75738	0.000554251	0.00697104	0.0216288	-1
FBgn0023076	-0.597343	6.39853	0.000557989	0.00701072	0.0216288	-1
FBgn0050184	-1.114	1.87965	0.000563599	0.00706644	0.0216288	-1
FBgn0038269	-0.589612	6.68848	0.000578712	0.00724082	0.0216288	-1
FBgn0260428	-0.596019	6.42003	0.000581976	0.0072741	0.0216288	-1
FBgn0015831	-0.67738	4.55727	0.000583624	0.00728455	0.0216288	-1
FBgn0028901	-0.580213	7.12896	0.000584472	0.00728455	0.0216288	-1
FBgn0039599	-0.841994	3.23684	0.000585142	0.00728455	0.0216288	-1
FBgn0051418	-0.775506	3.72997	0.000585841	0.00728455	0.0216288	-1
FBgn0051093	-0.762579	3.77891	0.000594202	0.00738087	0.0216288	-1
FBgn0264330	-1.00634	2.47827	0.000594979	0.00738289	0.0216288	-1
FBgn0028941	-0.696336	4.32331	0.000603171	0.00745894	0.0216288	-1
FBgn0003996	-1.83748	1.34103	0.000614393	0.00757688	0.0216288	-1
FBgn0053278	-0.713886	4.33427	0.000627456	0.00771797	0.0216288	-1
FBgn0038109	-0.632836	5.10115	0.000633085	0.00776463	0.0216288	-1
FBgn0050043	-0.977691	2.30599	0.000633792	0.00776463	0.0216288	-1
FBgn0038960	-0.656352	5.0982	0.000634783	0.00776463	0.0216288	-1
FBgn0026085	-1.82153	0.819388	0.000638088	0.00778921	0.0216288	-1
FBgn0267433	-0.6065	5.89833	0.00064485	0.00784786	0.0216288	-1
FBgn0039597	-0.626785	5.14889	0.000647117	0.00786748	0.0216288	-1
FBgn0261287	-0.572353	7.28029	0.000649246	0.00788539	0.0216288	-1
FBgn0052192	-0.568807	7.32582	0.000673044	0.00810078	0.0216288	-1
FBgn0000274	-0.632227	5.13281	0.000673943	0.0081035	0.0216288	-1
FBgn0035718	-1.04431	2.38257	0.000690318	0.0082921	0.0216288	-1
FBgn0028669	-0.598985	5.95847	0.000697511	0.00837013	0.0216288	-1
FBgn0025878	-1.03227	2.08599	0.000715536	0.00853134	0.0216288	-1
FBgn0042178	-0.585964	6.07398	0.000721093	0.00858458	0.0216288	-1
FBgn0030775	-0.688098	4.34655	0.000725081	0.00862352	0.0216288	-1
FBgn0051525	-0.685819	4.66178	0.000727097	0.00863894	0.0216288	-1
FBgn0031214	-0.824973	3.35778	0.000730669	0.00867281	0.0216288	-1
FBgn0052061	-0.633204	5.04049	0.000742285	0.00879333	0.0216288	-1
FBgn0034506	-0.657506	5.11942	0.000743206	0.00879558	0.0216288	-1
FBgn0034816	-0.563218	7.19602	0.000751668	0.00887825	0.0216288	-1
FBgn0032740	-0.700613	4.37981	0.000754227	0.00889101	0.0216288	-1
FBgn0036995	-0.690057	4.48551	0.000754227	0.00889101	0.0216288	-1
FBgn0032907	-0.901815	2.94536	0.000764477	0.00899419	0.0216288	-1
FBgn0052718	-0.783598	3.65027	0.000767856	0.00902513	0.0216288	-1
FBgn0032360	-0.558678	7.61148	0.000774435	0.00907583	0.0216288	-1
FBgn0051802	-0.601757	5.86877	0.000780166	0.00912675	0.0216288	-1
FBgn0033063	-0.621433	5.27223	0.000783957	0.00916064	0.0216288	-1
FBgn0034352	-0.666075	4.77157	0.000786609	0.00918271	0.0216288	-1
FBgn0263988	-0.668139	4.72926	0.000787423	0.0091833	0.0216288	-1
FBgn0032313	-0.761832	3.61437	0.000790966	0.00921567	0.0216288	-1
FBgn0051787	-0.634171	5.16504	0.000809533	0.00937227	0.0216288	-1
FBgn0052651	-0.619776	5.6422	0.000818765	0.00943895	0.0216288	-1
FBgn0031920	-0.566715	6.88926	0.000823844	0.00947934	0.0216288	-1
FBgn0034745	-0.583918	6.26314	0.000829101	0.00953069	0.0216288	-1
FBgn0051921	-0.581634	6.58555	0.000830758	0.00954062	0.0216288	-1
FBgn0038280	-0.590402	6.04868	0.000848408	0.00970624	0.0216288	-1
FBgn0034687	-0.63605	5.16839	0.000870149	0.00991723	0.0216288	-1
FBgn0063261	-0.614117	5.2128	0.000887678	0.0100883	0.0216288	-1
FBgn0050355	-0.615017	5.26974	0.000891185	0.010111	0.0216288	-1
FBgn0038008	-0.601102	5.62904	0.000892196	0.010111	0.0216288	-1
FBgn0040318	-0.929388	3.06611	0.000904543	0.0102269	0.0216288	-1
FBgn0028942	-0.805258	3.40295	0.000926834	0.010433	0.0216288	-1
FBgn0036723	-0.567097	6.6774	0.000927549	0.010433	0.0216288	-1
FBgn0031504	-0.656915	4.68066	0.000932704	0.0104812	0.0216288	-1
FBgn0034314	-1.00202	2.39906	0.000938778	0.0105396	0.0216288	-1
FBgn0032187	-0.634809	4.79473	0.000945988	0.0106007	0.0216288	-1
FBgn0011556	-0.938394	2.29175	0.000950096	0.0106368	0.0216288	-1
FBgn0086365	-0.708635	3.522	0.000959953	0.0107297	0.0216288	-1
FBgn0037455	-0.609448	5.38767	0.000960173	0.0107297	0.0216288	-1
FBgn0034205	-0.623922	5.0883	0.00096188	0.0107388	0.0216288	-1
FBgn0264552	-0.944628	2.30547	0.000986898	0.0109672	0.0216288	-1
FBgn0051875	-0.883384	3.15988	0.000990438	0.0109963	0.0216288	-1
FBgn0052141	-0.577669	6.31236	0.000993678	0.0110221	0.0216288	-1
FBgn0004175	-0.578931	6.04023	0.00101364	0.0111919	0.0216288	-1
FBgn0038702	-0.654355	4.67145	0.00101926	0.0112437	0.0216288	-1
FBgn0040376	-0.740998	3.3661	0.00102232	0.0112671	0.0216288	-1
FBgn0262581	-0.642828	4.60912	0.00102469	0.0112828	0.0216288	-1
FBgn0045770	-0.53275	9.45403	0.0010309	0.0113304	0.0216288	-1
FBgn0262960	-1.35088	1.918	0.00103439	0.0113481	0.0216288	-1
FBgn0032724	-0.774014	3.61536	0.00104385	0.0114207	0.0216288	-1
FBgn0036469	-1.94865	0.398532	0.00106289	0.011576	0.0216288	-1
FBgn0262882	-0.723859	3.73704	0.00106522	0.011576	0.0216288	-1
FBgn0030620	-0.778382	3.46143	0.0010654	0.011576	0.0216288	-1
FBgn0036421	-0.725634	3.74544	0.0010781	0.011689	0.0216288	-1
FBgn0052483	-0.933532	2.41392	0.001083	0.0117316	0.0216288	-1
FBgn0261057	-1.2944	1.69274	0.00110741	0.0119529	0.0216288	-1
FBgn0085465	-1.21801	2.10386	0.00110741	0.0119529	0.0216288	-1
FBgn0011743	-0.583169	5.68885	0.00111269	0.011999	0.0216288	-1
FBgn0016123	-0.544349	6.95312	0.00113411	0.0122082	0.0216288	-1
FBgn0025573	-0.670172	4.33031	0.00116042	0.0124468	0.0216288	-1
FBgn0011596	-0.571494	6.03828	0.00119067	0.0127146	0.0216288	-1
FBgn0038125	-0.794292	3.44312	0.00121658	0.0129797	0.0216288	-1
FBgn0030589	-0.692968	4.15268	0.00122353	0.0130307	0.0216288	-1
FBgn0265349	-1.10377	1.6793	0.00126075	0.0133916	0.0216288	-1
FBgn0260643	-0.946303	2.53404	0.00126263	0.0133997	0.0216288	-1
FBgn0040528	-0.803795	2.95602	0.00127268	0.0134944	0.0216288	-1
FBgn0028893	-0.573457	5.80154	0.00127952	0.013555	0.0216288	-1
FBgn0051017	-0.648983	4.39615	0.00130517	0.0138097	0.0216288	-1
FBgn0050424	-0.884558	2.8874	0.00130585	0.0138097	0.0216288	-1
FBgn0032969	-0.55115	6.79043	0.00131394	0.0138735	0.0216288	-1
FBgn0053723	-1.37411	1.57782	0.0013142	0.0138735	0.0216288	-1
FBgn0036348	-0.662251	4.40085	0.00131829	0.0139045	0.0216288	-1
FBgn0036186	-0.599721	5.0253	0.0013236	0.0139443	0.0216288	-1
FBgn0010053	-0.630283	4.45267	0.00132439	0.0139443	0.0216288	-1
FBgn0037552	-0.950889	2.91949	0.0013307	0.0139985	0.0216288	-1
FBgn0085190	-0.624084	4.60188	0.00134016	0.0140735	0.0216288	-1
FBgn0029730	-0.605945	5.3693	0.00135027	0.0141672	0.0216288	-1
FBgn0263022	-0.75118	3.5052	0.00136442	0.0142783	0.0216288	-1
FBgn0029762	-0.62558	4.52505	0.00138444	0.0144501	0.0216288	-1
FBgn0038709	-0.613672	5.22974	0.00138742	0.0144686	0.0216288	-1
FBgn0040519	-0.529181	7.64607	0.00138986	0.014481	0.0216288	-1
FBgn0050393	-0.594562	5.28898	0.00139499	0.0145099	0.0216288	-1
FBgn0028896	-0.694112	3.67989	0.00139756	0.014524	0.0216288	-1
FBgn0037486	-0.581676	5.67499	0.00141028	0.0146309	0.0216288	-1
FBgn0036528	-0.82142	2.93466	0.00141571	0.014662	0.0216288	-1
FBgn0026576	-0.601921	5.11259	0.00142212	0.0147156	0.0216288	-1
FBgn0028407	-0.93787	2.8566	0.00142726	0.0147549	0.0216288	-1
FBgn0263606	-0.956677	2.39615	0.00143595	0.0148205	0.0216288	-1
FBgn0259974	-0.760372	3.32298	0.0014373	0.0148217	0.0216288	-1
FBgn0032472	-0.836903	2.97313	0.00144581	0.0148839	0.0216288	-1
FBgn0052450	-0.562056	5.91712	0.00145257	0.0149407	0.0216288	-1
FBgn0037500	-0.585086	5.33291	0.00145937	0.0149979	0.0216288	-1
FBgn0283476	-0.545612	6.56641	0.00146721	0.0150655	0.0216288	-1
FBgn0046323	-0.907441	2.75208	0.00146867	0.0150676	0.0216288	-1
FBgn0050094	-0.719925	3.72536	0.0014715	0.0150838	0.0216288	-1
FBgn0028858	-0.728001	3.85053	0.00147624	0.0151128	0.0216288	-1
FBgn0036768	-0.848086	2.57161	0.00147684	0.0151128	0.0216288	-1
FBgn0011802	-0.57895	5.70215	0.00147936	0.0151201	0.0216288	-1
FBgn0032253	-0.610751	5.35726	0.00148375	0.015132	0.0216288	-1
FBgn0029660	-0.710866	3.71586	0.00149207	0.015191	0.0216288	-1
FBgn0034973	-0.732181	3.39557	0.00151086	0.0153434	0.0216288	-1
FBgn0030307	-0.662491	4.29235	0.00152467	0.0154444	0.0216288	-1
FBgn0039577	-0.634008	4.55757	0.00152637	0.0154444	0.0216288	-1
FBgn0262845	-0.746903	3.63771	0.00154555	0.0156034	0.0216288	-1
FBgn0040502	-0.788573	2.43104	0.00156592	0.015791	0.0216288	-1
FBgn0027495	-0.593669	5.23612	0.00156676	0.015791	0.0216288	-1
FBgn0001077	-3.40769	0.674842	0.00157858	0.0158703	0.0216288	-1
FBgn0084001	-2.5558	0.00965936	0.00157858	0.0158703	0.0216288	-1
FBgn0015561	-0.874599	2.54132	0.00159323	0.0159774	0.0216288	-1
FBgn0033490	-0.685574	4.14145	0.0016023	0.0160416	0.0216288	-1
FBgn0085420	-0.65616	4.43819	0.0016072	0.0160774	0.0216288	-1
FBgn0032626	-0.585661	5.55282	0.00161982	0.016151	0.0216288	-1
FBgn0085479	-0.583178	5.11543	0.00161993	0.016151	0.0216288	-1
FBgn0051851	-0.85481	2.79828	0.00162351	0.0161598	0.0216288	-1
FBgn0035713	-0.527982	7.34992	0.00164762	0.016301	0.0216288	-1
FBgn0039799	-0.59956	4.78457	0.0016559	0.0163335	0.0216288	-1
FBgn0039218	-0.858358	2.73361	0.00166017	0.0163622	0.0216288	-1
FBgn0038000	-0.576352	5.61466	0.00166287	0.0163754	0.0216288	-1
FBgn0028668	-0.89238	2.49935	0.00167286	0.0164603	0.0216288	-1
FBgn0039342	-0.586879	5.03462	0.0016817	0.0165202	0.0216288	-1
FBgn0050357	-0.65297	4.1609	0.00168764	0.0165607	0.0216288	-1
FBgn0038052	-0.517549	8.19448	0.00169644	0.0166107	0.0216288	-1
FBgn0085315	-0.740942	3.40511	0.00170143	0.016646	0.0216288	-1
FBgn0029890	-0.581376	5.31462	0.00170496	0.016667	0.0216288	-1
FBgn0027582	-0.519397	7.943	0.00171368	0.0167386	0.0216288	-1
FBgn0000140	-0.587628	5.07594	0.00171857	0.0167728	0.0216288	-1
FBgn0036218	-0.547736	6.34545	0.00172542	0.0168259	0.0216288	-1
FBgn0033165	-1.19054	1.63163	0.00173163	0.0168592	0.0216288	-1
FBgn0053965	-2.28141	0.0699615	0.00174175	0.0169166	0.0216288	-1
FBgn0035857	-0.551073	5.84527	0.00175106	0.0169705	0.0216288	-1
FBgn0030625	-0.558892	5.68236	0.00177468	0.017181	0.0216288	-1
FBgn0035855	-0.575959	5.31723	0.00177995	0.0172181	0.0216288	-1
FBgn0051010	-0.563208	5.81513	0.00179947	0.0173511	0.0216288	-1
FBgn0051013	-0.636687	4.4495	0.00180356	0.0173766	0.0216288	-1
FBgn0051294	-0.606872	4.85604	0.00180805	0.0173852	0.0216288	-1
FBgn0038398	-0.722949	3.59162	0.00180829	0.0173852	0.0216288	-1
FBgn0262004	-1.60751	0.545359	0.00183342	0.0176038	0.0216288	-1
FBgn0038083	-0.712171	3.64312	0.00183566	0.0176038	0.0216288	-1
FBgn0262480	-1.15434	1.60751	0.00183592	0.0176038	0.0216288	-1
FBgn0032961	-0.573043	5.46032	0.00186783	0.0178954	0.0216288	-1
FBgn0011296	-0.544671	5.88365	0.00189524	0.0181292	0.0216288	-1
FBgn0035124	-0.540722	6.29141	0.00191052	0.0182432	0.0216288	-1
FBgn0034595	-0.603149	4.79866	0.00193709	0.0184561	0.0216288	-1
FBgn0029661	-0.64251	4.55765	0.0019635	0.0186633	0.0216288	-1
FBgn0029659	-0.544088	6.20842	0.00196811	0.0186696	0.0216288	-1
FBgn0035218	-0.531266	6.32773	0.00196857	0.0186696	0.0216288	-1
FBgn0034483	-0.53638	6.29616	0.00202551	0.0191769	0.0216288	-1
FBgn0034800	-0.542637	6.03727	0.00203899	0.019259	0.0216288	-1
FBgn0035461	-0.529631	6.59008	0.0020581	0.0194244	0.0216288	-1
FBgn0032171	-0.931729	2.37316	0.00207686	0.019586	0.0216288	-1
FBgn0034477	-0.538223	6.13746	0.00210643	0.0198337	0.0216288	-1
FBgn0034415	-0.735163	3.14039	0.00216608	0.0203158	0.0216288	-1
FBgn0023090	-0.527772	6.56762	0.00217518	0.0203536	0.0216288	-1
FBgn0259918	-0.649878	3.94897	0.00218588	0.0204378	0.0216288	-1
FBgn0030509	-2.1301	0.157608	0.00219014	0.0204617	0.0216288	-1
FBgn0032072	-0.629825	4.53823	0.00220794	0.020596	0.0216288	-1
FBgn0036482	-0.564303	5.53959	0.00221032	0.0206023	0.0216288	-1
FBgn0039518	-0.51399	7.28077	0.0022167	0.0206457	0.0216288	-1
FBgn0038163	-0.508476	7.53677	0.00222127	0.0206562	0.0216288	-1
FBgn0083966	-0.645371	3.86425	0.00223172	0.0207374	0.0216288	-1
FBgn0037276	-0.541241	5.94482	0.00229604	0.0211877	0.0216288	-1
FBgn0036016	-0.56825	5.247	0.00230215	0.0212233	0.0216288	-1
FBgn0052379	-2.11281	0.0838901	0.00235016	0.0215055	0.0216288	-1
FBgn0038173	-0.812403	2.60992	0.00237761	0.0217212	0.0216288	-1
FBgn0265047	-1.20194	1.92434	0.00237819	0.0217212	0.0216288	-1
FBgn0266757	-0.635277	4.09202	0.00238095	0.0217212	0.0216288	-1
FBgn0051265	-1.05073	1.85861	0.00238592	0.0217501	0.0216288	-1
FBgn0036622	-0.552254	5.46931	0.0024062	0.0219183	0.0216288	-1
FBgn0032486	-1.01455	2.29188	0.00241014	0.0219193	0.0216288	-1
FBgn0032965	-0.775627	2.86941	0.00241178	0.0219193	0.0216288	-1
FBgn0039783	-0.577129	4.79473	0.00244069	0.0221318	0.0216288	-1
FBgn0036997	-1.00001	2.23177	0.00244867	0.0221875	0.0216288	-1
FBgn0036492	-0.736567	3.23418	0.00248572	0.0224218	0.0216288	-1
FBgn0036807	-0.650344	3.81246	0.00251597	0.02261	0.0216288	-1
FBgn0035598	-0.500362	7.72518	0.00253141	0.022664	0.0216288	-1
FBgn0037147	-0.520995	6.27326	0.00255236	0.0228175	0.0216288	-1
FBgn0032637	-0.519766	6.6032	0.00255948	0.0228642	0.0216288	-1
FBgn0262485	-0.731827	3.38799	0.00260567	0.0231906	0.0216288	-1
FBgn0035198	-0.576417	4.92602	0.00260987	0.0231961	0.0216288	-1
FBgn0051538	-0.492431	8.58823	0.00264225	0.0234123	0.0216288	-1
FBgn0029993	-0.579069	4.89633	0.00265651	0.0235213	0.0216288	-1
FBgn0261058	-0.84751	2.37574	0.00266421	0.0235721	0.0216288	-1
FBgn0040508	-0.515287	6.60452	0.00266989	0.023605	0.0216288	-1
FBgn0038200	-0.493876	8.21135	0.00267238	0.0236096	0.0216288	-1
FBgn0027505	-0.49436	8.10555	0.0026932	0.0237761	0.0216288	-1
FBgn0030029	-0.833012	2.50939	0.00269617	0.0237848	0.0216288	-1
FBgn0003187	-0.515237	6.57214	0.00270323	0.0238073	0.0216288	-1
FBgn0034440	-1.49115	0.949686	0.00273759	0.0240444	0.0216288	-1
FBgn0032848	-0.649706	3.90459	0.00274282	0.0240728	0.0216288	-1
FBgn0051708	-0.713473	3.43487	0.00276036	0.024209	0.0216288	-1
FBgn0051106	-0.540684	5.55969	0.00276312	0.0242156	0.0216288	-1
FBgn0039368	-0.651337	4.12657	0.00279959	0.0244816	0.0216288	-1
FBgn0262123	-0.560259	5.48688	0.00281822	0.0245731	0.0216288	-1
FBgn0037664	-0.524541	6.02023	0.00283108	0.0246354	0.0216288	-1
FBgn0034405	-0.527509	5.93252	0.00285926	0.0248229	0.0216288	-1
FBgn0029838	-0.613387	4.21122	0.00286532	0.0248576	0.0216288	-1
FBgn0052195	-0.586385	4.52381	0.00288242	0.0249699	0.0216288	-1
FBgn0034825	-0.572606	4.84339	0.00288948	0.025013	0.0216288	-1
FBgn0262812	-0.698844	3.41998	0.00291245	0.0251937	0.0216288	-1
FBgn0037000	-0.688787	3.45648	0.0029804	0.025726	0.0216288	-1
FBgn0023178	-0.885211	2.50243	0.00304041	0.0261876	0.0216288	-1
FBgn0051806	-0.580935	4.67187	0.0030547	0.0262918	0.0216288	-1
FBgn0033371	-0.50681	6.53591	0.00306255	0.0263217	0.0216288	-1
FBgn0032117	-0.516126	6.02961	0.00309616	0.0265347	0.0216288	-1
FBgn0036490	-0.611028	4.30098	0.00311718	0.0266958	0.0216288	-1
FBgn0034523	-1.07282	2.15547	0.00312611	0.026726	0.0216288	-1
FBgn0036950	-2.88543	0.549652	0.00312737	0.026726	0.0216288	-1
FBgn0265063	-2.32247	0.305909	0.00312737	0.026726	0.0216288	-1
FBgn0031585	-0.486807	8.1638	0.00314412	0.026831	0.0216288	-1
FBgn0032964	-0.684108	3.52825	0.00316738	0.0269912	0.0216288	-1
FBgn0032768	-0.528623	5.85971	0.00318079	0.0270791	0.0216288	-1
FBgn0267861	-0.522125	5.82021	0.00322553	0.0273897	0.0216288	-1
FBgn0036015	-0.685215	3.02182	0.00325946	0.0276582	0.0216288	-1
FBgn0031941	-0.601617	4.18099	0.00328676	0.0278304	0.0216288	-1
FBgn0003950	-0.80696	2.62546	0.00328901	0.0278304	0.0216288	-1
FBgn0051907	-0.506734	6.57727	0.00332939	0.0281326	0.0216288	-1
FBgn0035585	-0.643958	4.08674	0.00340959	0.0287093	0.0216288	-1
FBgn0037502	-0.509301	6.24854	0.00345095	0.0289966	0.0216288	-1
FBgn0040232	-0.52054	5.78327	0.00349399	0.0292851	0.0216288	-1
FBgn0038102	-0.692118	3.61919	0.00349502	0.0292851	0.0216288	-1
FBgn0028838	-0.550403	5.15069	0.00351075	0.0293964	0.0216288	-1
FBgn0011576	-0.578661	4.50284	0.00351643	0.0294235	0.0216288	-1
FBgn0035003	-0.627538	4.14427	0.00353361	0.0295467	0.0216288	-1
FBgn0037254	-0.551928	4.89409	0.00354756	0.0296051	0.0216288	-1
FBgn0027494	-0.767305	2.90259	0.00354798	0.0296051	0.0216288	-1
FBgn0033963	-0.54726	4.77603	0.0035903	0.029913	0.0216288	-1
FBgn0035730	-0.545928	5.34923	0.00359234	0.029913	0.0216288	-1
FBgn0031849	-0.496119	6.83175	0.00360843	0.0299846	0.0216288	-1
FBgn0035161	-0.51592	6.01247	0.00367818	0.0304895	0.0216288	-1
FBgn0039343	-0.561655	4.766	0.00370198	0.030635	0.0216288	-1
FBgn0031546	-0.495988	6.74914	0.0037093	0.0306744	0.0216288	-1
FBgn0053286	-0.548726	5.34569	0.00373286	0.0308057	0.0216288	-1
FBgn0039010	-0.494154	6.6863	0.0037729	0.0310509	0.0216288	-1
FBgn0083960	-0.525362	5.72374	0.00379891	0.0312435	0.0216288	-1
FBgn0037035	-0.504299	6.06701	0.00380158	0.0312442	0.0216288	-1
FBgn0038921	-0.48852	6.86237	0.00386782	0.0317452	0.0216288	-1
FBgn0039797	-0.495282	6.69627	0.00390292	0.0319461	0.0216288	-1
FBgn0025454	-0.484821	7.05936	0.00392408	0.0320974	0.0216288	-1
FBgn0038967	-2.34105	0.866344	0.0039511	0.0322964	0.0216288	-1
FBgn0035852	-0.509844	6.07292	0.00396126	0.0323439	0.0216288	-1
FBgn0034532	-0.515201	5.8188	0.00396229	0.0323439	0.0216288	-1
FBgn0046225	-0.503986	6.09354	0.00400399	0.0325716	0.0216288	-1
FBgn0261397	-0.475073	7.81496	0.00403626	0.0327697	0.0216288	-1
FBgn0051029	-0.469952	8.64141	0.00405992	0.0329174	0.0216288	-1
FBgn0032346	-0.962061	2.0347	0.00411139	0.0332003	0.0216288	-1
FBgn0037039	-0.950348	1.90903	0.00411973	0.0332454	0.0216288	-1
FBgn0030359	-0.531702	5.23699	0.00414126	0.0333666	0.0216288	-1
FBgn0046698	-0.761095	3.08821	0.00414307	0.0333666	0.0216288	-1
FBgn0259917	-0.628315	4.06554	0.00415103	0.0334083	0.0216288	-1
FBgn0004882	-0.475343	7.73381	0.00417406	0.0335263	0.0216288	-1
FBgn0032636	-0.500602	6.05557	0.00419177	0.0335937	0.0216288	-1
FBgn0034082	-0.479887	7.52853	0.00419363	0.0335937	0.0216288	-1
FBgn0028899	-0.494052	6.56327	0.00423904	0.0338897	0.0216288	-1
FBgn0032372	-0.499678	5.98465	0.00425639	0.0339833	0.0216288	-1
FBgn0038730	-0.728478	2.75966	0.00427487	0.0340432	0.0216288	-1
FBgn0250824	-0.535743	5.20252	0.00427518	0.0340432	0.0216288	-1
FBgn0262366	-1.03638	1.9996	0.00427521	0.0340432	0.0216288	-1
FBgn0034467	-0.480199	7.2344	0.00428923	0.0341147	0.0216288	-1
FBgn0041195	-0.533538	5.44156	0.00429272	0.0341147	0.0216288	-1
FBgn0036489	-0.606562	3.85196	0.00434284	0.0344448	0.0216288	-1
FBgn0037742	-0.56505	4.62763	0.00438125	0.0347141	0.0216288	-1
FBgn0035426	-0.635941	3.60378	0.00439803	0.0348136	0.0216288	-1
FBgn0039760	-0.586592	4.60295	0.00440282	0.0348286	0.0216288	-1
FBgn0032515	-0.490071	6.35305	0.00441322	0.0348879	0.0216288	-1
FBgn0031728	-0.464859	8.81133	0.00443209	0.0349521	0.0216288	-1
FBgn0031103	-0.538392	5.0628	0.00450372	0.0353959	0.0216288	-1
FBgn0039787	-0.564626	4.36015	0.00450397	0.0353959	0.0216288	-1
FBgn0040705	-0.610832	3.97912	0.00450771	0.0354021	0.0216288	-1
FBgn0031367	-0.527172	5.2052	0.00451448	0.0354322	0.0216288	-1
FBgn0030449	-0.642571	3.76135	0.00453319	0.0355558	0.0216288	-1
FBgn0042627	-0.464472	8.29219	0.00456778	0.0357411	0.0216288	-1
FBgn0085202	-0.756989	3.08715	0.00456952	0.0357411	0.0216288	-1
FBgn0033344	-0.597321	4.38144	0.00457959	0.0357411	0.0216288	-1
FBgn0035036	-0.570053	4.62705	0.00458059	0.0357411	0.0216288	-1
FBgn0036962	-0.520984	5.60979	0.00459274	0.0358126	0.0216288	-1
FBgn0260644	-0.683157	3.3175	0.00459764	0.0358276	0.0216288	-1
FBgn0039707	-0.510405	5.52173	0.00461467	0.0358674	0.0216288	-1
FBgn0033190	-0.495236	6.10066	0.0046445	0.0360717	0.0216288	-1
FBgn0036437	-0.485811	6.58893	0.00466186	0.036164	0.0216288	-1
FBgn0033020	-0.486325	6.49867	0.00468538	0.036318	0.0216288	-1
FBgn0031878	-0.471285	7.55874	0.00469395	0.0363426	0.0216288	-1
FBgn0034713	-0.51463	5.55844	0.00473659	0.0365551	0.0216288	-1
FBgn0052006	-0.656976	3.85567	0.0047909	0.0369268	0.0216288	-1
FBgn0265187	-0.509916	5.47895	0.00479791	0.0369335	0.0216288	-1
FBgn0035608	-0.588067	4.41731	0.00484237	0.0372043	0.0216288	-1
FBgn0039792	-0.465944	8.0088	0.00486065	0.0372998	0.0216288	-1
FBgn0031323	-0.524395	5.21651	0.004861	0.0372998	0.0216288	-1
FBgn0027095	-0.520074	5.31917	0.00491477	0.0375924	0.0216288	-1
FBgn0029703	-0.508634	5.57281	0.00503934	0.0384717	0.0216288	-1
FBgn0042179	-0.502276	6.06365	0.00504388	0.038482	0.0216288	-1
FBgn0051407	-0.498631	5.6871	0.00507609	0.0386787	0.0216288	-1
FBgn0036499	-0.833494	2.66336	0.00508087	0.0386843	0.0216288	-1
FBgn0036771	-0.587459	4.34203	0.00508326	0.0386843	0.0216288	-1
FBgn0267592	-0.623165	3.94697	0.00511692	0.0388443	0.0216288	-1
FBgn0267326	-0.493436	5.97029	0.00511721	0.0388443	0.0216288	-1
FBgn0051244	-0.492135	6.03298	0.00515551	0.0390856	0.0216288	-1
FBgn0035518	-0.653091	3.46292	0.00519223	0.0393392	0.0216288	-1
FBgn0032507	-1.68572	-0.0569922	0.00520867	0.0394141	0.0216288	-1
FBgn0039086	-0.803149	2.3415	0.00524299	0.039624	0.0216288	-1
FBgn0263086	-1.07801	1.71461	0.00526408	0.0397265	0.0216288	-1
FBgn0031733	-0.543881	4.82951	0.00526647	0.0397265	0.0216288	-1
FBgn0033317	-0.551229	4.97109	0.00531117	0.0399559	0.0216288	-1
FBgn0034196	-0.583901	4.14685	0.0053214	0.0399904	0.0216288	-1
FBgn0043539	-0.611173	3.60838	0.00534097	0.0400873	0.0216288	-1
FBgn0052064	-0.451955	9.54449	0.00535556	0.0401717	0.0216288	-1
FBgn0260436	-0.979158	1.69461	0.0053875	0.0403609	0.0216288	-1
FBgn0259739	-0.463806	7.43404	0.00541611	0.04055	0.0216288	-1
FBgn0032867	-0.498896	5.94825	0.00542205	0.0405692	0.0216288	-1
FBgn0019932	-0.548123	4.61505	0.00544476	0.0406633	0.0216288	-1
FBgn0034127	-0.496874	5.70653	0.0054916	0.0409368	0.0216288	-1
FBgn0036752	-0.545819	4.48425	0.0055287	0.0411454	0.0216288	-1
FBgn0053322	-0.504293	5.76025	0.00553146	0.0411454	0.0216288	-1
FBgn0264344	-0.595927	3.96655	0.00555348	0.0412006	0.0216288	-1
FBgn0051735	-0.503971	5.74112	0.0055544	0.0412006	0.0216288	-1
FBgn0038359	-0.46488	7.45465	0.00556334	0.0412414	0.0216288	-1
FBgn0259961	-0.769583	2.70918	0.00560479	0.041472	0.0216288	-1
FBgn0085454	-0.501474	5.63716	0.00564537	0.0417408	0.0216288	-1
FBgn0034501	-0.455208	8.10086	0.0056586	0.0417673	0.0216288	-1
FBgn0031331	-0.757698	2.70136	0.00570212	0.042037	0.0216288	-1
FBgn0033145	-0.816949	2.32698	0.00574008	0.042265	0.0216288	-1
FBgn0263647	-0.485507	6.20034	0.00575643	0.0423335	0.0216288	-1
FBgn0030624	-0.511748	5.17573	0.00577464	0.0424415	0.0216288	-1
FBgn0038124	-0.70344	3.1428	0.00578674	0.0424526	0.0216288	-1
FBgn0035970	-0.889921	2.08765	0.00579246	0.0424686	0.0216288	-1
FBgn0034251	-0.548005	4.89915	0.00583227	0.0426824	0.0216288	-1
FBgn0029817	-0.517764	4.86267	0.00586133	0.0428429	0.0216288	-1
FBgn0050432	-0.651167	3.36566	0.00586566	0.0428485	0.0216288	-1
FBgn0031347	-0.453795	8.07125	0.005914	0.0431231	0.0216288	-1
FBgn0085241	-0.571101	3.84535	0.0059303	0.0431561	0.0216288	-1
FBgn0005779	-0.680249	3.32566	0.00595024	0.0431821	0.0216288	-1
FBgn0001218	-0.447459	9.19784	0.00595513	0.0431873	0.0216288	-1
FBgn0051636	-0.63187	3.72762	0.00595935	0.0431918	0.0216288	-1
FBgn0031688	-0.678527	3.13752	0.00602909	0.0436184	0.0216288	-1
FBgn0019990	-0.503911	5.28726	0.00604423	0.0437017	0.0216288	-1
FBgn0037650	-0.829135	2.44679	0.00620184	0.0446265	0.0216288	-1
FBgn0262356	-0.875412	2.02195	0.00623662	0.04485	0.0216288	-1
FBgn0034417	-0.469944	6.2304	0.00625843	0.044953	0.0216288	-1
FBgn0037086	-0.476562	6.30046	0.00632554	0.0451558	0.0216288	-1
FBgn0052574	-0.537138	4.67709	0.00632613	0.0451558	0.0216288	-1
FBgn0034827	-0.475998	6.21311	0.00632797	0.0451558	0.0216288	-1
FBgn0050488	-0.563489	3.87299	0.00641813	0.0457178	0.0216288	-1
FBgn0261059	-0.53877	4.35544	0.00642625	0.0457485	0.0216288	-1
FBgn0032818	-0.592751	3.52648	0.00656435	0.0465445	0.0216288	-1
FBgn0052382	-0.764123	2.85297	0.00656517	0.0465445	0.0216288	-1
FBgn0039058	-0.826507	2.40956	0.00662936	0.0469443	0.0216288	-1
FBgn0036935	-0.532028	4.43454	0.0066373	0.0469728	0.0216288	-1
FBgn0050065	-0.548537	4.35466	0.00664872	0.047026	0.0216288	-1
FBgn0011569	-0.660463	3.15332	0.00668923	0.0472569	0.0216288	-1
FBgn0085217	-0.63512	3.68878	0.00673015	0.0474216	0.0216288	-1
FBgn0034834	-0.819656	2.4416	0.00674021	0.0474221	0.0216288	-1
FBgn0025558	-0.794457	2.2884	0.00674021	0.0474221	0.0216288	-1
FBgn0036882	-0.456048	7.37339	0.00676937	0.0475611	0.0216288	-1
FBgn0036568	-0.576138	3.93238	0.00677579	0.0475611	0.0216288	-1
FBgn0033989	-0.51776	4.98663	0.00681706	0.0477671	0.0216288	-1
FBgn0034737	-0.640782	3.61718	0.00687151	0.0480786	0.0216288	-1
FBgn0051204	-0.461324	6.50899	0.00695069	0.0484774	0.0216288	-1
FBgn0040031	-0.542124	4.06063	0.0069698	0.0485826	0.0216288	-1
FBgn0032647	-0.516615	5.09469	0.0070043	0.0487457	0.0216288	-1
FBgn0032039	-0.51301	5.24788	0.00700631	0.0487457	0.0216288	-1
FBgn0259148	-0.599035	3.79408	0.00710747	0.0493135	0.0216288	-1
FBgn0051157	-0.509488	4.80806	0.00714365	0.0494812	0.0216288	-1
FBgn0034907	-0.465958	6.20624	0.00714399	0.0494812	0.0216288	-1
FBgn0039077	-0.513807	5.11592	0.00716091	0.0495413	0.0216288	-1
FBgn0025388	-0.480409	5.94148	0.00718056	0.0496487	0.0216288	-1
FBgn0032624	-0.463803	6.66527	0.0072033	0.0497773	0.0216288	-1
FBgn0054034	-0.453062	6.54577	0.00722061	0.0498682	0.0216288	-1
FBgn0261928	-0.465068	6.51241	0.00723051	0.0498797	0.0216288	-1
FBgn0027376	-0.454792	6.98561	0.00723545	0.0498797	0.0216288	-1
FBgn0083938	-0.509795	4.95985	0.00723886	0.0498797	0.0216288	-1

## Sheet: F2
Gene	logFC	logCPM	PValue	FDR	Cmn.Disp	UpDown.Cmn
FBgn0033725	1.98948	6.47231	7.35649e-34	2.52598e-30	0.0216288	1
FBgn0085195	1.81595	8.38844	4.01258e-31	8.0412e-28	0.0216288	1
FBgn0002563	1.67558	11.2378	1.9313e-27	2.90274e-24	0.0216288	1
FBgn0038879	1.80638	6.20656	2.41082e-27	3.22086e-24	0.0216288	1
FBgn0002562	1.64956	10.0043	1.41758e-26	1.7045e-23	0.0216288	1
FBgn0002564	1.62786	10.4384	5.50518e-26	6.01766e-23	0.0216288	1
FBgn0032824	1.83702	4.67005	3.21624e-25	3.22268e-22	0.0216288	1
FBgn0039685	1.57696	10.024	1.58578e-24	1.36196e-21	0.0216288	1
FBgn0000640	1.50704	9.71846	1.4429e-22	1.15663e-19	0.0216288	1
FBgn0002565	1.46552	11.5353	1.28152e-21	9.63064e-19	0.0216288	1
FBgn0000639	1.44308	12.6611	4.64601e-21	3.10354e-18	0.0216288	1
FBgn0039161	1.48884	6.39208	1.65832e-19	1.04945e-16	0.0216288	1
FBgn0032639	1.61352	4.73598	5.49473e-19	3.30343e-16	0.0216288	1
FBgn0030073	1.56105	4.81377	3.86409e-18	2.1119e-15	0.0216288	1
FBgn0028396	1.43204	5.74265	1.20888e-17	6.05651e-15	0.0216288	1
FBgn0039031	1.5045	4.84191	2.81732e-17	1.35502e-14	0.0216288	1
FBgn0000071	1.54664	4.41355	3.72872e-17	1.66052e-14	0.0216288	1
FBgn0040732	1.25305	7.46052	1.04939e-15	3.94307e-13	0.0216288	1
FBgn0034290	1.38807	4.93396	1.40054e-15	5.10307e-13	0.0216288	1
FBgn0001224	1.20804	8.0811	5.32585e-15	1.82966e-12	0.0216288	1
FBgn0039239	1.3951	4.73114	1.98182e-14	6.61926e-12	0.0216288	1
FBgn0033133	1.47148	3.99939	2.41876e-14	7.86031e-12	0.0216288	1
FBgn0035312	2.05073	2.06553	1.54227e-13	4.63605e-11	0.0216288	1
FBgn0050026	1.45285	3.63559	1.66047e-12	4.53761e-10	0.0216288	1
FBgn0038838	2.74578	1.16275	3.20637e-12	8.56743e-10	0.0216288	1
FBgn0085320	1.45542	3.71303	5.04608e-12	1.26404e-09	0.0216288	1
FBgn0259716	1.12917	5.70917	9.87503e-12	2.32818e-09	0.0216288	1
FBgn0044047	1.26063	4.47165	1.07764e-11	2.49184e-09	0.0216288	1
FBgn0028939	1.1411	5.23101	1.39487e-11	3.16451e-09	0.0216288	1
FBgn0036410	1.18093	5.10626	1.49919e-11	3.3382e-09	0.0216288	1
FBgn0030876	1.20414	4.80438	1.56332e-11	3.41771e-09	0.0216288	1
FBgn0031558	1.10424	5.90604	1.86929e-11	4.01363e-09	0.0216288	1
FBgn0038412	1.14801	5.11159	2.67813e-11	5.55203e-09	0.0216288	1
FBgn0033137	1.1822	4.80119	3.49818e-11	7.12918e-09	0.0216288	1
FBgn0030326	1.14913	4.99659	4.54092e-11	8.95082e-09	0.0216288	1
FBgn0036589	1.15612	5.02403	5.61681e-11	1.0893e-08	0.0216288	1
FBgn0033366	1.04732	6.33556	6.45596e-11	1.23217e-08	0.0216288	1
FBgn0032322	1.54333	3.15623	9.4694e-11	1.74589e-08	0.0216288	1
FBgn0051778	1.05471	5.61839	1.94708e-10	3.34453e-08	0.0216288	1
FBgn0051076	1.50213	2.78759	4.0759e-10	6.80675e-08	0.0216288	1
FBgn0038846	0.986075	6.57787	4.82632e-10	7.94955e-08	0.0216288	1
FBgn0051075	0.965316	7.37174	5.38894e-10	8.52587e-08	0.0216288	1
FBgn0035439	0.978562	6.61313	5.79464e-10	9.04867e-08	0.0216288	1
FBgn0053493	1.11148	4.50894	1.09477e-09	1.68763e-07	0.0216288	1
FBgn0283461	1.04015	5.28864	1.6956e-09	2.51703e-07	0.0216288	1
FBgn0032773	0.917125	8.89849	1.88121e-09	2.75849e-07	0.0216288	1
FBgn0083972	1.02029	5.14271	2.73025e-09	3.95524e-07	0.0216288	1
FBgn0262607	1.34989	2.96861	4.11266e-09	5.81772e-07	0.0216288	1
FBgn0027578	0.936142	6.42025	4.21839e-09	5.8979e-07	0.0216288	1
FBgn0033154	1.34975	3.20173	7.84177e-09	1.07147e-06	0.0216288	1
FBgn0261925	1.56737	2.42999	9.52544e-09	1.2869e-06	0.0216288	1
FBgn0010052	0.96616	5.29463	1.35933e-08	1.81606e-06	0.0216288	1
FBgn0261560	0.889492	7.30821	1.56834e-08	2.07227e-06	0.0216288	1
FBgn0042206	1.41767	2.61516	2.86431e-08	3.62531e-06	0.0216288	1
FBgn0031751	0.856474	7.89331	3.25071e-08	3.98971e-06	0.0216288	1
FBgn0039073	0.966885	4.855	3.25176e-08	3.98971e-06	0.0216288	1
FBgn0037166	1.07375	3.76149	7.18776e-08	8.55699e-06	0.0216288	1
FBgn0032835	0.94271	5.01764	7.46864e-08	8.8042e-06	0.0216288	1
FBgn0085235	1.11157	3.57463	7.5614e-08	8.81112e-06	0.0216288	1
FBgn0041710	1.07913	3.86376	9.09485e-08	1.04149e-05	0.0216288	1
FBgn0262362	1.25205	3.00602	9.42924e-08	1.0696e-05	0.0216288	1
FBgn0036782	1.71561	2.01485	1.03218e-07	1.14916e-05	0.0216288	1
FBgn0034010	1.78744	1.53981	1.23264e-07	1.35975e-05	0.0216288	1
FBgn0001226	0.91242	5.08631	1.76798e-07	1.88125e-05	0.0216288	1
FBgn0038774	0.80832	7.5751	1.92383e-07	2.02914e-05	0.0216288	1
FBgn0034443	0.93813	4.55143	2.42023e-07	2.50869e-05	0.0216288	1
FBgn0031717	0.851596	5.5781	3.01385e-07	3.07107e-05	0.0216288	1
FBgn0030940	1.09292	3.66713	3.22548e-07	3.25909e-05	0.0216288	1
FBgn0030105	1.12404	3.39875	3.33396e-07	3.34063e-05	0.0216288	1
FBgn0002789	0.774564	9.42436	3.59751e-07	3.57491e-05	0.0216288	1
FBgn0028519	0.970846	4.25106	3.65238e-07	3.59969e-05	0.0216288	1
FBgn0013277	1.85901	1.63043	3.76609e-07	3.65189e-05	0.0216288	1
FBgn0040736	0.803198	6.74025	4.03867e-07	3.88487e-05	0.0216288	1
FBgn0036323	1.0725	3.85004	5.24537e-07	5.00558e-05	0.0216288	1
FBgn0035583	0.932698	4.42266	6.10419e-07	5.77928e-05	0.0216288	1
FBgn0030157	0.878442	4.90237	6.29751e-07	5.91572e-05	0.0216288	1
FBgn0029990	0.751255	9.50507	7.68476e-07	7.10781e-05	0.0216288	1
FBgn0005670	0.935986	4.2505	8.66616e-07	7.95435e-05	0.0216288	1
FBgn0035234	0.887166	4.45197	9.92438e-07	8.97224e-05	0.0216288	1
FBgn0063667	1.47461	2.02291	1.10878e-06	9.94922e-05	0.0216288	1
FBgn0085234	1.30281	2.64118	1.14309e-06	0.000101812	0.0216288	1
FBgn0034356	0.917563	4.22906	1.20331e-06	0.000106387	0.0216288	1
FBgn0037975	0.842721	4.88233	1.23898e-06	0.000107953	0.0216288	1
FBgn0001257	0.767474	6.55758	1.32594e-06	0.000114699	0.0216288	1
FBgn0039593	0.874127	4.40013	1.5396e-06	0.00013223	0.0216288	1
FBgn0051636	0.952276	3.72762	1.74033e-06	0.000147364	0.0216288	1
FBgn0013278	1.61148	2.14086	2.77166e-06	0.000223667	0.0216288	1
FBgn0038147	0.734231	6.84045	3.39159e-06	0.00026917	0.0216288	1
FBgn0050091	1.73033	1.33311	3.40268e-06	0.00026917	0.0216288	1
FBgn0050359	0.725513	7.04839	3.44092e-06	0.000270416	0.0216288	1
FBgn0050287	2.06023	0.754328	3.67336e-06	0.000283131	0.0216288	1
FBgn0039241	0.709465	7.71243	4.1152e-06	0.000315166	0.0216288	1
FBgn0265266	0.764352	5.4338	4.96607e-06	0.000377924	0.0216288	1
FBgn0032400	0.697223	8.70105	5.16422e-06	0.000390532	0.0216288	1
FBgn0040398	0.724226	6.3798	5.23539e-06	0.000393439	0.0216288	1
FBgn0000308	0.700285	7.6965	6.381e-06	0.000473612	0.0216288	1
FBgn0030928	0.923831	3.74155	9.00278e-06	0.000656057	0.0216288	1
FBgn0283451	0.804993	4.92656	9.11485e-06	0.000660223	0.0216288	1
FBgn0038017	0.773672	4.97884	1.32109e-05	0.000951186	0.0216288	1
FBgn0040503	1.12334	2.72837	1.33076e-05	0.000952446	0.0216288	1
FBgn0013276	2.43156	0.808231	1.39321e-05	0.000991237	0.0216288	1
FBgn0035553	0.778473	4.62282	1.40684e-05	0.000995051	0.0216288	1
FBgn0005626	0.649907	11.2099	1.70301e-05	0.00116966	0.0216288	1
FBgn0031432	0.723316	5.36758	1.70715e-05	0.00116966	0.0216288	1
FBgn0039022	0.903889	3.62735	1.73154e-05	0.00116966	0.0216288	1
FBgn0028514	1.5508	1.72011	1.87723e-05	0.00126099	0.0216288	1
FBgn0001967	1.4143	1.62986	2.09753e-05	0.00140115	0.0216288	1
FBgn0085240	1.07196	2.45643	2.16252e-05	0.00143658	0.0216288	1
FBgn0033439	0.897636	3.55605	2.19597e-05	0.00145079	0.0216288	1
FBgn0038299	0.788892	4.33931	2.2496e-05	0.0014781	0.0216288	1
FBgn0040321	0.695303	5.6718	2.53655e-05	0.00164862	0.0216288	1
FBgn0041094	0.643445	8.6416	2.641e-05	0.00169144	0.0216288	1
FBgn0262531	1.3697	2.01591	2.64463e-05	0.00169144	0.0216288	1
FBgn0026084	0.657035	7.1675	2.72756e-05	0.00173525	0.0216288	1
FBgn0053307	1.41959	1.77892	3.02615e-05	0.00190505	0.0216288	1
FBgn0053459	1.91115	1.02133	3.09859e-05	0.00194049	0.0216288	1
FBgn0032638	0.84927	3.98859	3.24485e-05	0.00202156	0.0216288	1
FBgn0036101	0.677921	5.92847	3.63134e-05	0.00223914	0.0216288	1
FBgn0033869	0.844875	3.85886	3.85086e-05	0.00234045	0.0216288	1
FBgn0032025	0.649413	6.8057	3.85551e-05	0.00234045	0.0216288	1
FBgn0030051	0.929723	3.25232	3.8735e-05	0.00234045	0.0216288	1
FBgn0001114	0.631581	7.87757	3.99232e-05	0.00238824	0.0216288	1
FBgn0043578	1.01892	2.59782	4.18842e-05	0.00249315	0.0216288	1
FBgn0261817	0.950022	3.22169	4.22695e-05	0.00250184	0.0216288	1
FBgn0039805	0.619427	9.17123	4.60398e-05	0.00268729	0.0216288	1
FBgn0052170	0.661391	5.8662	4.66777e-05	0.00271136	0.0216288	1
FBgn0034276	0.748482	4.3306	4.69252e-05	0.00271264	0.0216288	1
FBgn0262881	2.5858	0.074957	4.94165e-05	0.00284299	0.0216288	1
FBgn0261990	0.660725	5.72324	5.31818e-05	0.00303061	0.0216288	1
FBgn0038074	0.979609	3.16559	5.88321e-05	0.00327499	0.0216288	1
FBgn0262587	1.59316	1.22615	6.27725e-05	0.00347721	0.0216288	1
FBgn0051105	0.646655	5.93719	6.36485e-05	0.00349457	0.0216288	1
FBgn0263106	0.620098	7.48864	6.40805e-05	0.00350229	0.0216288	1
FBgn0030309	0.697056	4.9408	6.62852e-05	0.0036064	0.0216288	1
FBgn0031453	0.624134	7.27766	6.72508e-05	0.00364245	0.0216288	1
FBgn0037370	0.675646	5.26794	7.10122e-05	0.00382893	0.0216288	1
FBgn0036563	0.678597	5.36347	7.31484e-05	0.00390046	0.0216288	1
FBgn0034914	0.625399	6.58518	7.85589e-05	0.0041612	0.0216288	1
FBgn0046876	0.789029	3.74842	8.97243e-05	0.00465019	0.0216288	1
FBgn0004414	0.611567	7.2295	9.61824e-05	0.00495005	0.0216288	1
FBgn0050414	1.2596	1.85762	9.89476e-05	0.00506275	0.0216288	1
FBgn0035612	0.755194	3.90626	0.000100943	0.00514298	0.0216288	1
FBgn0085225	1.10879	2.45672	0.000102271	0.00518863	0.0216288	1
FBgn0038126	0.593758	8.6408	0.000103104	0.00520893	0.0216288	1
FBgn0046687	0.801153	3.73456	0.000107231	0.00539476	0.0216288	1
FBgn0035578	0.825754	3.30152	0.000124294	0.00617568	0.0216288	1
FBgn0259223	0.799676	3.65835	0.00014177	0.00701497	0.0216288	1
FBgn0000097	0.582003	8.4703	0.000144577	0.00709547	0.0216288	1
FBgn0011706	1.42092	1.31243	0.000149171	0.00727665	0.0216288	1
FBgn0030262	0.846166	3.35629	0.000156245	0.00753868	0.0216288	1
FBgn0000566	0.61075	5.93319	0.000157268	0.00753868	0.0216288	1
FBgn0037128	0.784116	3.74281	0.000168254	0.00799638	0.0216288	1
FBgn0031791	0.8203	3.37897	0.000176781	0.00836856	0.0216288	1
FBgn0033936	0.600037	6.44589	0.000188967	0.008841	0.0216288	1
FBgn0038290	0.610253	5.86813	0.000190264	0.00886721	0.0216288	1
FBgn0052698	0.671732	4.77894	0.000200225	0.00929538	0.0216288	1
FBgn0030251	0.63561	5.19903	0.000210016	0.00971241	0.0216288	1
FBgn0031452	0.989693	2.5411	0.000235863	0.0107833	0.0216288	1
FBgn0035090	0.60916	5.64879	0.000242772	0.0110154	0.0216288	1
FBgn0033968	1.00934	2.19317	0.000269168	0.0120315	0.0216288	1
FBgn0029002	0.651625	4.79433	0.000272153	0.0121199	0.0216288	1
FBgn0038291	0.596695	5.36887	0.000298197	0.0132307	0.0216288	1
FBgn0038660	0.830459	3.08184	0.000322733	0.0141625	0.0216288	1
FBgn0038180	0.551599	7.8656	0.000329807	0.0143681	0.0216288	1
FBgn0010424	0.574645	6.45966	0.000342101	0.0147588	0.0216288	1
FBgn0085205	1.06841	2.1161	0.000342456	0.0147588	0.0216288	1
FBgn0040817	0.746651	3.68506	0.000348057	0.0148934	0.0216288	1
FBgn0036590	0.591299	5.82692	0.000361297	0.0153506	0.0216288	1
FBgn0085282	0.742317	3.33132	0.00037783	0.0159966	0.0216288	1
FBgn0046999	0.59866	5.41761	0.000382154	0.0161042	0.0216288	1
FBgn0034140	0.585761	5.73764	0.000385747	0.0161611	0.0216288	1
FBgn0035985	0.585639	5.7892	0.000402658	0.0166957	0.0216288	1
FBgn0037461	0.6243	5.00005	0.000402675	0.0166957	0.0216288	1
FBgn0023214	0.747515	3.46449	0.000406493	0.0167657	0.0216288	1
FBgn0037129	0.674831	4.24977	0.00040715	0.0167657	0.0216288	1
FBgn0032551	1.58542	0.788173	0.000411396	0.0168827	0.0216288	1
FBgn0085256	0.767603	3.54781	0.000440834	0.0180292	0.0216288	1
FBgn0040718	1.0352	1.77914	0.000449788	0.0182711	0.0216288	1
FBgn0087002	0.526128	11.216	0.000489042	0.0197323	0.0216288	1
FBgn0034151	0.525094	10.4684	0.000507021	0.0203894	0.0216288	1
FBgn0036030	0.537493	7.55601	0.000518559	0.020675	0.0216288	1
FBgn0037384	0.677272	3.72233	0.000519683	0.020675	0.0216288	1
FBgn0263040	1.62183	0.770437	0.000521002	0.020675	0.0216288	1
FBgn0037396	0.95126	3.08883	0.000528602	0.0208554	0.0216288	1
FBgn0034507	0.820246	2.9498	0.000529016	0.0208554	0.0216288	1
FBgn0085465	1.01979	2.10386	0.000530833	0.0208586	0.0216288	1
FBgn0039844	0.541833	6.89423	0.000550129	0.0215464	0.0216288	1
FBgn0010497	0.589615	5.45142	0.000566397	0.0221116	0.0216288	1
FBgn0037835	0.545399	6.52242	0.00059157	0.0230196	0.0216288	1
FBgn0037730	0.701984	3.72364	0.000619421	0.0240255	0.0216288	1
FBgn0032285	0.591608	5.11875	0.000675079	0.0260165	0.0216288	1
FBgn0013275	2.02943	0.401659	0.000695002	0.0266987	0.0216288	1
FBgn0022774	0.533351	6.5468	0.000717922	0.0274914	0.0216288	1
FBgn0032262	0.642589	3.98796	0.000731612	0.0278383	0.0216288	1
FBgn0050083	0.936728	2.58264	0.000747608	0.0283559	0.0216288	1
FBgn0033442	0.5664	5.6566	0.000763068	0.0287621	0.0216288	1
FBgn0039023	0.56351	5.19265	0.000774359	0.0290965	0.0216288	1
FBgn0054003	0.995046	2.16458	0.000777094	0.0291083	0.0216288	1
FBgn0032836	0.525814	6.92951	0.000783121	0.029206	0.0216288	1
FBgn0036588	1.16507	1.48743	0.000784559	0.029206	0.0216288	1
FBgn0031470	1.21374	1.15566	0.000810381	0.0299816	0.0216288	1
FBgn0263773	0.516852	7.48733	0.000872123	0.0321338	0.0216288	1
FBgn0004782	0.781379	2.73287	0.000873899	0.0321338	0.0216288	1
FBgn0035049	0.503367	9.59529	0.000898437	0.0328353	0.0216288	1
FBgn0030999	0.502866	9.39435	0.00092196	0.0334914	0.0216288	1
FBgn0010415	0.511031	7.75324	0.000946136	0.0341632	0.0216288	1
FBgn0037636	0.505406	8.5942	0.000967485	0.0347338	0.0216288	1
FBgn0033863	0.594829	5.15537	0.000969899	0.0347338	0.0216288	1
FBgn0030925	0.658694	3.79065	0.000970606	0.0347338	0.0216288	1
FBgn0010228	0.536187	6.11496	0.00098693	0.0352132	0.0216288	1
FBgn0033170	0.635936	3.99078	0.00100705	0.0358247	0.0216288	1
FBgn0264894	0.500322	8.93141	0.00102593	0.0363887	0.0216288	1
FBgn0034802	0.516353	6.9804	0.00111662	0.039373	0.0216288	1
FBgn0083938	0.582834	4.95985	0.00118656	0.0417169	0.0216288	1
FBgn0034296	0.526403	6.05997	0.00125801	0.0437175	0.0216288	1
FBgn0001142	0.494572	7.7414	0.00133656	0.0461803	0.0216288	1
FBgn0032770	0.775168	3.2124	0.00137132	0.0470253	0.0216288	1
FBgn0041579	1.19449	1.86388	0.0013716	0.0470253	0.0216288	1
FBgn0036939	0.579648	4.49693	0.00137274	0.0470253	0.0216288	1
FBgn0035539	0.488905	8.31296	0.00139152	0.047533	0.0216288	1
FBgn0261989	0.516844	6.51587	0.00145522	0.0495681	0.0216288	1
FBgn0032055	-2.78138	6.21977	1.14573e-49	1.37763e-45	0.0216288	-1
FBgn0033774	-2.2838	6.79322	3.23671e-40	1.94591e-36	0.0216288	-1
FBgn0010357	-2.07953	6.65569	8.40313e-34	2.52598e-30	0.0216288	-1
FBgn0032049	-1.96813	6.45947	7.57647e-32	1.82199e-28	0.0216288	-1
FBgn0040001	-1.85967	6.88194	1.6878e-28	2.89916e-25	0.0216288	-1
FBgn0039342	-1.98821	5.03462	6.87499e-25	6.35884e-22	0.0216288	-1
FBgn0003358	-1.94252	4.24847	3.22251e-21	2.27926e-18	0.0216288	-1
FBgn0038820	-1.37618	7.72457	2.70745e-18	1.55021e-15	0.0216288	-1
FBgn0020906	-2.50084	3.95899	5.23243e-18	2.73542e-15	0.0216288	-1
FBgn0043576	-3.21016	2.10816	3.51345e-17	1.62483e-14	0.0216288	-1
FBgn0039777	-1.89762	4.54302	6.34856e-17	2.72625e-14	0.0216288	-1
FBgn0036656	-2.65352	2.36339	1.62838e-16	6.75162e-14	0.0216288	-1
FBgn0083936	-1.85826	3.49955	2.73074e-16	1.09448e-13	0.0216288	-1
FBgn0031653	-1.60264	4.2662	3.20659e-16	1.24374e-13	0.0216288	-1
FBgn0036024	-1.32888	6.21601	3.40727e-15	1.20497e-12	0.0216288	-1
FBgn0010425	-1.83309	3.79113	4.52555e-14	1.43198e-11	0.0216288	-1
FBgn0032505	-1.15141	8.12163	1.15375e-13	3.55709e-11	0.0216288	-1
FBgn0028920	-1.24627	5.12766	4.52672e-13	1.32754e-10	0.0216288	-1
FBgn0028533	-1.29811	4.4993	1.02768e-12	2.9421e-10	0.0216288	-1
FBgn0002571	-1.32036	4.52637	1.18637e-12	3.31742e-10	0.0216288	-1
FBgn0250841	-1.64324	3.17054	3.62305e-12	9.47034e-10	0.0216288	-1
FBgn0028534	-1.23703	4.81219	4.52945e-12	1.15877e-09	0.0216288	-1
FBgn0038450	-1.42979	5.00262	7.83384e-12	1.92233e-09	0.0216288	-1
FBgn0039471	-1.46848	4.21745	8.44969e-12	2.03198e-09	0.0216288	-1
FBgn0085358	-3.89897	1.19563	2.49676e-11	5.26684e-09	0.0216288	-1
FBgn0031654	-2.09317	3.00333	4.32639e-11	8.67008e-09	0.0216288	-1
FBgn0032068	-1.08406	5.55674	7.55583e-11	1.41955e-08	0.0216288	-1
FBgn0003863	-1.01098	7.94023	9.58321e-11	1.74589e-08	0.0216288	-1
FBgn0020765	-1.07618	6.51196	1.1107e-10	1.99329e-08	0.0216288	-1
FBgn0000592	-1.01221	7.00672	1.42149e-10	2.51352e-08	0.0216288	-1
FBgn0036422	-1.18025	4.66711	1.73131e-10	3.017e-08	0.0216288	-1
FBgn0033296	-1.00224	7.08802	2.06775e-10	3.50177e-08	0.0216288	-1
FBgn0032066	-1.23708	3.99476	5.16094e-10	8.37291e-08	0.0216288	-1
FBgn0035620	-1.93384	2.79782	5.22263e-10	8.37291e-08	0.0216288	-1
FBgn0035666	-1.32178	3.63491	1.65261e-09	2.51531e-07	0.0216288	-1
FBgn0032069	-0.94384	7.12289	1.67485e-09	2.51703e-07	0.0216288	-1
FBgn0031925	-1.65819	2.81426	3.27514e-09	4.68813e-07	0.0216288	-1
FBgn0028583	-0.978159	5.85758	4.99817e-09	6.90782e-07	0.0216288	-1
FBgn0033294	-1.03523	4.46638	1.83953e-08	2.40419e-06	0.0216288	-1
FBgn0033820	-1.03794	4.80077	2.20085e-08	2.84548e-06	0.0216288	-1
FBgn0003356	-1.69092	3.00158	2.30538e-08	2.94893e-06	0.0216288	-1
FBgn0031176	-0.951406	5.78524	2.90886e-08	3.64334e-06	0.0216288	-1
FBgn0050008	-1.08827	4.11941	4.05002e-08	4.91893e-06	0.0216288	-1
FBgn0035670	-0.894691	5.91504	5.92226e-08	7.12092e-06	0.0216288	-1
FBgn0044812	-2.73204	0.990034	7.62106e-08	8.81112e-06	0.0216288	-1
FBgn0039840	-1.51826	2.72151	1.02102e-07	1.14736e-05	0.0216288	-1
FBgn0085241	-1.11945	3.84535	1.25915e-07	1.37636e-05	0.0216288	-1
FBgn0040959	-1.25624	2.91471	1.43888e-07	1.55865e-05	0.0216288	-1
FBgn0037765	-1.2623	3.2962	1.62777e-07	1.74753e-05	0.0216288	-1
FBgn0036996	-1.04468	3.86941	2.05838e-07	2.15217e-05	0.0216288	-1
FBgn0263763	-1.65138	2.39135	2.5084e-07	2.57786e-05	0.0216288	-1
FBgn0033792	-1.13617	3.37422	3.73956e-07	3.65189e-05	0.0216288	-1
FBgn0043575	-1.06589	3.74519	6.57803e-07	6.13134e-05	0.0216288	-1
FBgn0033271	-0.993933	4.18115	9.23673e-07	8.41382e-05	0.0216288	-1
FBgn0039184	-1.09401	3.79274	1.23272e-06	0.000107953	0.0216288	-1
FBgn0035665	-0.766845	6.9449	1.71574e-06	0.000146312	0.0216288	-1
FBgn0015035	-0.820015	5.74311	1.92619e-06	0.000161961	0.0216288	-1
FBgn0036970	-0.796106	5.71725	1.96249e-06	0.000163868	0.0216288	-1
FBgn0261675	-1.41155	2.54221	2.13055e-06	0.000176674	0.0216288	-1
FBgn0043470	-1.15026	3.06873	2.3e-06	0.000189419	0.0216288	-1
FBgn0050042	-0.813816	5.88343	2.34213e-06	0.000191577	0.0216288	-1
FBgn0053306	-1.74899	1.48136	2.36755e-06	0.000192348	0.0216288	-1
FBgn0085359	-0.981904	3.92018	2.85737e-06	0.000229047	0.0216288	-1
FBgn0036831	-1.45575	2.87045	3.46376e-06	0.000270444	0.0216288	-1
FBgn0033297	-0.730213	6.90407	3.52583e-06	0.000273514	0.0216288	-1
FBgn0003357	-1.01537	3.40181	5.75327e-06	0.000429673	0.0216288	-1
FBgn0004034	-1.48095	2.7865	6.60678e-06	0.000487361	0.0216288	-1
FBgn0054026	-0.878894	4.03543	8.25859e-06	0.000605496	0.0216288	-1
FBgn0031305	-0.909086	3.73732	1.42843e-05	0.00100441	0.0216288	-1
FBgn0039030	-1.11361	2.99502	1.50801e-05	0.0010542	0.0216288	-1
FBgn0020506	-1.29447	1.79745	1.66394e-05	0.00115649	0.0216288	-1
FBgn0035667	-2.07114	2.27854	1.7252e-05	0.00116966	0.0216288	-1
FBgn0040606	-0.724137	5.51877	1.72627e-05	0.00116966	0.0216288	-1
FBgn0000078	-0.698698	6.29121	2.33906e-05	0.00152852	0.0216288	-1
FBgn0261575	-0.645931	8.38868	2.55704e-05	0.001653	0.0216288	-1
FBgn0000079	-0.707992	5.97282	2.87044e-05	0.00181654	0.0216288	-1
FBgn0040687	-0.657815	6.82113	3.46217e-05	0.00214583	0.0216288	-1
FBgn0266455	-0.772253	4.22909	3.71493e-05	0.002279	0.0216288	-1
FBgn0036738	-0.839456	3.52049	3.95323e-05	0.00237668	0.0216288	-1
FBgn0043791	-0.871772	3.58402	4.24464e-05	0.00250184	0.0216288	-1
FBgn0085201	-0.660322	6.78102	4.53471e-05	0.00265977	0.0216288	-1
FBgn0026565	-0.830329	3.95572	5.14747e-05	0.00294729	0.0216288	-1
FBgn0034511	-1.29369	2.17283	5.41799e-05	0.00307292	0.0216288	-1
FBgn0036015	-1.11203	3.02182	5.47287e-05	0.00307992	0.0216288	-1
FBgn0033327	-2.06516	0.784062	5.48155e-05	0.00307992	0.0216288	-1
FBgn0038702	-0.688667	4.67145	5.73268e-05	0.00320603	0.0216288	-1
FBgn0261061	-0.927841	3.50155	6.30432e-05	0.00347721	0.0216288	-1
FBgn0032472	-0.959143	2.97313	7.25731e-05	0.00389562	0.0216288	-1
FBgn0267327	-0.685601	5.5913	7.33121e-05	0.00390046	0.0216288	-1
FBgn0010241	-0.815203	3.99868	7.96273e-05	0.00419929	0.0216288	-1
FBgn0035619	-1.12302	2.60411	8.4035e-05	0.00441239	0.0216288	-1
FBgn0261853	-0.630288	6.4155	8.45637e-05	0.00442084	0.0216288	-1
FBgn0037763	-0.64147	6.30945	8.78906e-05	0.00457488	0.0216288	-1
FBgn0263235	-1.10095	2.51947	9.63334e-05	0.00495005	0.0216288	-1
FBgn0026755	-1.04894	2.72267	0.000113645	0.00569363	0.0216288	-1
FBgn0035280	-0.703368	4.88212	0.000116494	0.00581212	0.0216288	-1
FBgn0038973	-0.654283	5.34867	0.000142869	0.00704042	0.0216288	-1
FBgn0030098	-0.811606	3.55514	0.000149479	0.00727665	0.0216288	-1
FBgn0035886	-4.77785	-0.19579	0.000154781	0.00750437	0.0216288	-1
FBgn0036992	-0.61212	6.32071	0.000157369	0.00753868	0.0216288	-1
FBgn0250815	-0.618752	6.32243	0.000164618	0.00785465	0.0216288	-1
FBgn0033728	-0.581607	7.94993	0.0001814	0.00854643	0.0216288	-1
FBgn0036969	-0.600163	6.53591	0.00018196	0.00854643	0.0216288	-1
FBgn0035356	-0.660054	5.14436	0.000212059	0.00976932	0.0216288	-1
FBgn0038701	-0.624411	5.40211	0.000226907	0.0104135	0.0216288	-1
FBgn0033733	-0.584374	6.66778	0.000239529	0.0109095	0.0216288	-1
FBgn0035355	-0.697004	4.42434	0.000246574	0.0111459	0.0216288	-1
FBgn0031942	-0.557804	9.21545	0.000248948	0.011211	0.0216288	-1
FBgn0043530	-0.589569	6.42381	0.000264214	0.0118541	0.0216288	-1
FBgn0265267	-1.40089	1.45891	0.000304478	0.0134597	0.0216288	-1
FBgn0039778	-1.05568	3.23472	0.000307535	0.013545	0.0216288	-1
FBgn0035978	-0.54972	8.73704	0.000325451	0.0142299	0.0216288	-1
FBgn0262099	-0.582645	6.34521	0.000338698	0.0147022	0.0216288	-1
FBgn0036208	-0.917189	2.79715	0.000346221	0.0148677	0.0216288	-1
FBgn0029535	-2.30889	0.776207	0.000350579	0.0149481	0.0216288	-1
FBgn0042207	-1.61162	1.06403	0.000383052	0.0161042	0.0216288	-1
FBgn0263234	-0.860383	2.96137	0.000394939	0.0164887	0.0216288	-1
FBgn0039298	-0.89115	3.02925	0.000443557	0.0180791	0.0216288	-1
FBgn0039873	-0.597067	5.63055	0.000463012	0.018745	0.0216288	-1
FBgn0051148	-0.893379	2.54834	0.000517569	0.020675	0.0216288	-1
FBgn0038449	-0.673788	4.14976	0.000646481	0.0249945	0.0216288	-1
FBgn0250835	-0.667165	4.22882	0.00072964	0.0278383	0.0216288	-1
FBgn0036717	-1.14002	2.19832	0.000749931	0.0283559	0.0216288	-1
FBgn0260008	-0.53377	7.15732	0.000797551	0.029598	0.0216288	-1
FBgn0042627	-0.509976	8.29219	0.000891764	0.0326908	0.0216288	-1
FBgn0032266	-0.591749	4.84922	0.000904951	0.0329731	0.0216288	-1
FBgn0001089	-0.544631	5.98624	0.000930815	0.0337112	0.0216288	-1
FBgn0002569	-0.544465	5.69167	0.00110641	0.039128	0.0216288	-1
FBgn0039802	-0.592653	4.78709	0.00121418	0.0424514	0.0216288	-1
FBgn0037292	-0.588324	5.15148	0.00121577	0.0424514	0.0216288	-1
FBgn0038484	-1.5101	0.655513	0.00121804	0.0424514	0.0216288	-1
FBgn0038730	-0.796101	2.75966	0.00132385	0.045873	0.0216288	-1

## Sheet: DEGTI
DEGTI_all	DEGTI_UP	DEGTI_DOWN
FBgn0038879	FBgn0038879	FBgn0020906
FBgn0039161	FBgn0039161	FBgn0039777
FBgn0036590	FBgn0036590	FBgn0039778
FBgn0037129	FBgn0037129	FBgn0083936
FBgn0038017	FBgn0038017	FBgn0031654
FBgn0033154	FBgn0033154	FBgn0003358
FBgn0038180	FBgn0038180	FBgn0010425
FBgn0085234	FBgn0085234	FBgn0033774
FBgn0037128	FBgn0037128	FBgn0035667
FBgn0035049	FBgn0035049	FBgn0032068
FBgn0040736	FBgn0040736	FBgn0028534
FBgn0015035	FBgn0036589	FBgn0032066
FBgn0036589	FBgn0033869	FBgn0028533
FBgn0033869	FBgn0037396	FBgn0003356
FBgn0037396	FBgn0261989	FBgn0028920
FBgn0261989	FBgn0038126	FBgn0032069
FBgn0038126	FBgn0005626	FBgn0003357
FBgn0005626	FBgn0034151	FBgn0043576
FBgn0034151	FBgn0032835	FBgn0039471
FBgn0032835	FBgn0035553	FBgn0261675
FBgn0035553	FBgn0036101	FBgn0265267
FBgn0036101	FBgn0039239	FBgn0250841
FBgn0039239	FBgn0046999	FBgn0036969
FBgn0046999	FBgn0035539	FBgn0262099
FBgn0035539	FBgn0000640	FBgn0000592
FBgn0000640	FBgn0259223	FBgn0002571
FBgn0259223	FBgn0013278	FBgn0031653
FBgn0013278	FBgn0261817	FBgn0250815
FBgn0261817	FBgn0085225	FBgn0035619
FBgn0085225	FBgn0036323	FBgn0035670
FBgn0036323	FBgn0000097	FBgn0035620
FBgn0000097	FBgn0032025	FBgn0036970
FBgn0032025	FBgn0039805	FBgn0051148
FBgn0039805	FBgn0013276	FBgn0033327
FBgn0013276	FBgn0035234	FBgn0053306
FBgn0035234	FBgn0013277	FBgn0085358
FBgn0013277	FBgn0035985	FBgn0010357
FBgn0035985	FBgn0032638	FBgn0043470
FBgn0032638	FBgn0028519	FBgn0033271
FBgn0028519	FBgn0036563	FBgn0261061
FBgn0036563	FBgn0033366	FBgn0040959
FBgn0033366	FBgn0002789	FBgn0028583
FBgn0002789	FBgn0262531	FBgn0035665
FBgn0262531	FBgn0030073	FBgn0030098
FBgn0030073	FBgn0010424	FBgn0036996
FBgn0010424	FBgn0002564	FBgn0036831
FBgn0002564	FBgn0026084	FBgn0036422
FBgn0026084	FBgn0261925	FBgn0085359
FBgn0261925	FBgn0030928	FBgn0261853
FBgn0030928	FBgn0013275	FBgn0033294
FBgn0013275	FBgn0033170	FBgn0040687
FBgn0033170	FBgn0034507	FBgn0035666
FBgn0034507	FBgn0010052	FBgn0050008
FBgn0038450	FBgn0031558	FBgn0031925
FBgn0010052	FBgn0035612	FBgn0043575
FBgn0031558	FBgn0041094	FBgn0038973
FBgn0035612	FBgn0261990	FBgn0031305
FBgn0041094	FBgn0283461	FBgn0033820
FBgn0261990	FBgn0262362	FBgn0038701
FBgn0283461	FBgn0046687	FBgn0032505
FBgn0262362	FBgn0030326	FBgn0266455
FBgn0046687	FBgn0085195	FBgn0267327
FBgn0030326	FBgn0039022	FBgn0043530
FBgn0085195	FBgn0002562	FBgn0004034
FBgn0039022	FBgn0039685	FBgn0035886
FBgn0002562	FBgn0052170	FBgn0000079
FBgn0039685	FBgn0032773	FBgn0033733
FBgn0052170	FBgn0010228	FBgn0250835
FBgn0032773	FBgn0038660	FBgn0003863
FBgn0010228	FBgn0035439	FBgn0054026
FBgn0038660	FBgn0054003	FBgn0000078
FBgn0035439	FBgn0083972	FBgn0263763
FBgn0054003	FBgn0040817	FBgn0026755
FBgn0083972	FBgn0032262	FBgn0031176
FBgn0040817	FBgn0038147	FBgn0026565
FBgn0032262	FBgn0032322	FBgn0020506
FBgn0038147	FBgn0033936	FBgn0032049
FBgn0032322	FBgn0283451	FBgn0038702
FBgn0033936	FBgn0022774	FBgn0032472
FBgn0283451	FBgn0033725	FBgn0039342
FBgn0022774	FBgn0000639	FBgn0036015
FBgn0033725	FBgn0038846	FBgn0038730
FBgn0000639	FBgn0036939	FBgn0042627
FBgn0038846	FBgn0030309	FBgn0085241
FBgn0036939	FBgn0028939
FBgn0030309	FBgn0050026
FBgn0028939	FBgn0085240
FBgn0050026	FBgn0039031
FBgn0085240	FBgn0038412
FBgn0039031	FBgn0037370
FBgn0038412	FBgn0036030
FBgn0037370	FBgn0039593
FBgn0036030	FBgn0035583
FBgn0039593	FBgn0036410
FBgn0035583	FBgn0000071
FBgn0036410	FBgn0034296
FBgn0000071	FBgn0037166
FBgn0034296	FBgn0001114
FBgn0037166	FBgn0265266
FBgn0001114	FBgn0034010
FBgn0265266	FBgn0034802
FBgn0034010	FBgn0028396
FBgn0034802	FBgn0030940
FBgn0033792	FBgn0033137
FBgn0028396	FBgn0034356
FBgn0030940	FBgn0032551
FBgn0033137	FBgn0031453
FBgn0034356	FBgn0261560
FBgn0032551	FBgn0037636
FBgn0031453	FBgn0030876
FBgn0261560	FBgn0030925
FBgn0037636	FBgn0044047
FBgn0030876	FBgn0037835
FBgn0030925	FBgn0041710
FBgn0044047	FBgn0085256
FBgn0037835	FBgn0040503
FBgn0041710	FBgn0000308
FBgn0085256	FBgn0029990
FBgn0040503	FBgn0264894
FBgn0000308	FBgn0029002
FBgn0029990	FBgn0263040
FBgn0264894
FBgn0029002
FBgn0263040
FBgn0020906
FBgn0039777
FBgn0039778
FBgn0083936
FBgn0031654
FBgn0003358
FBgn0010425
FBgn0033774
FBgn0035667
FBgn0032068
FBgn0028534
FBgn0032066
FBgn0028533
FBgn0003356
FBgn0028920
FBgn0032069
FBgn0003357
FBgn0043576
FBgn0039471
FBgn0261675
FBgn0265267
FBgn0250841
FBgn0036969
FBgn0262099
FBgn0000592
FBgn0002571
FBgn0031653
FBgn0250815
FBgn0035619
FBgn0035670
FBgn0035620
FBgn0036970
FBgn0051148
FBgn0033327
FBgn0053306
FBgn0085358
FBgn0010357
FBgn0043470
FBgn0033271
FBgn0261061
FBgn0040959
FBgn0028583
FBgn0035665
FBgn0030098
FBgn0036996
FBgn0036831
FBgn0036422
FBgn0085359
FBgn0261853
FBgn0033294
FBgn0040687
FBgn0035666
FBgn0050008
FBgn0031925
FBgn0043575
FBgn0038973
FBgn0031305
FBgn0033820
FBgn0038701
FBgn0038074
FBgn0032505
FBgn0266455
FBgn0267327
FBgn0032824
FBgn0043530
FBgn0004034
FBgn0035886
FBgn0000079
FBgn0033733
FBgn0250835
FBgn0003863
FBgn0054026
FBgn0000078
FBgn0263763
FBgn0026755
FBgn0087002
FBgn0031176
FBgn0026565
FBgn0020506
FBgn0032049
FBgn0038702
FBgn0085465
FBgn0032472
FBgn0039342
FBgn0036015
FBgn0038730
FBgn0042627
FBgn0085241
FBgn0051636
FBgn0083938

## Sheet: Microbiome
G25	logFC	logCPM	PValue	FDR	Cmn.Disp	UpDown.Cmn		G18	logFC	logCPM	PValue	FDR	Cmn.Disp	UpDown.Cmn
FBgn0039161	1.59293	6.39208	3.46664e-22	1.12656e-19	0.0216288	1		FBgn0037166	1.62118	3.76149	6.64735e-11	4.99548e-08	0.0216288	1
FBgn0038879	1.55496	6.20656	9.15136e-21	2.6199e-18	0.0216288	1		FBgn0085249	1.22369	6.78162	7.17007e-11	5.07135e-08	0.0216288	1
FBgn0035439	1.01407	6.61313	1.28671e-10	1.6636e-08	0.0216288	1		FBgn0031751	1.1158	7.89331	1.05698e-10	7.06062e-08	0.0216288	1
FBgn0031751	0.972729	7.89331	3.32334e-10	3.91763e-08	0.0216288	1		FBgn0038879	1.02398	6.20656	8.93711e-09	5.11713e-06	0.0216288	1
FBgn0030940	1.26277	3.66713	1.08568e-09	1.17606e-07	0.0216288	1		FBgn0039161	0.964859	6.39208	5.79834e-08	2.90497e-05	0.0216288	1
FBgn0038412	1.03771	5.11159	1.19624e-09	1.27288e-07	0.0216288	1		FBgn0030940	1.44118	3.66713	6.32506e-08	3.0421e-05	0.0216288	1
FBgn0085225	1.58846	2.45672	1.34153e-09	1.40265e-07	0.0216288	1		FBgn0013277	2.17283	1.63043	3.14034e-06	0.00104887	0.0216288	1
FBgn0036563	0.920735	5.36347	5.81438e-08	5.1406e-06	0.0216288	1		FBgn0041579	1.99855	1.86388	4.44167e-06	0.00144342	0.0216288	1
FBgn0261560	0.842039	7.30821	8.48169e-08	7.2329e-06	0.0216288	1		FBgn0030073	0.871473	4.81377	9.68125e-06	0.0029848	0.0216288	1
FBgn0037128	1.02929	3.74281	4.77145e-07	3.65426e-05	0.0216288	1		FBgn0035553	0.895892	4.62282	1.05443e-05	0.00316963	0.0216288	1
FBgn0033863	0.860246	5.15537	7.77656e-07	5.43636e-05	0.0216288	1		FBgn0002563	0.685998	11.2378	3.31848e-05	0.00831278	0.0216288	1
FBgn0038774	0.743631	7.5751	1.60569e-06	0.000104929	0.0216288	1		FBgn0038412	0.788798	5.11159	3.60805e-05	0.00850651	0.0216288	1
FBgn0037461	0.820438	5.00005	2.06813e-06	0.00013088	0.0216288	1		FBgn0004414	0.712057	7.2295	4.25835e-05	0.00966083	0.0216288	1
FBgn0000253	0.703793	9.72306	3.58508e-06	0.000218817	0.0216288	1		FBgn0052170	0.715824	5.8662	6.84306e-05	0.0141864	0.0216288	1
FBgn0033279	0.76426	5.43781	5.80235e-06	0.000340283	0.0216288	1		FBgn0034290	0.743051	4.93396	8.9986e-05	0.0173852	0.0216288	1
FBgn0031248	0.863723	3.71129	6.01549e-06	0.000349422	0.0216288	1		FBgn0083938	0.803138	4.95985	9.10901e-05	0.0173852	0.0216288	1
FBgn0016675	0.813287	4.41395	6.10612e-06	0.000352981	0.0216288	1		FBgn0261560	0.667277	7.30821	9.27369e-05	0.0174229	0.0216288	1
FBgn0261817	1.02376	3.22169	7.12568e-06	0.000398508	0.0216288	1		FBgn0265263	0.670826	7.55194	9.67965e-05	0.0179059	0.0216288	1
FBgn0035234	0.795912	4.45197	9.08702e-06	0.000487126	0.0216288	1		FBgn0085353	0.70138	6.84468	0.000104578	0.0190522	0.0216288	1
FBgn0035553	0.790393	4.62282	9.11538e-06	0.000487126	0.0216288	1		FBgn0013278	1.3461	2.14086	0.000187188	0.0285903	0.0216288	1
FBgn0261714	0.68002	7.90726	1.01992e-05	0.000533198	0.0216288	1		FBgn0035439	0.645962	6.61313	0.000187844	0.0285903	0.0216288	1
FBgn0033442	0.729919	5.6566	1.14042e-05	0.000588515	0.0216288	1		FBgn0085427	0.632155	7.30478	0.000236991	0.0339235	0.0216288	1
FBgn0002789	0.666588	9.42436	1.15188e-05	0.000589369	0.0216288	1		FBgn0032824	0.689016	4.67005	0.000250094	0.0345647	0.0216288	1
FBgn0035612	0.825985	3.90626	1.6797e-05	0.000824355	0.0216288	1		FBgn0035308	0.666183	5.58437	0.000320677	0.0429035	0.0216288	1
FBgn0262787	0.761468	4.4244	3.00739e-05	0.00135434	0.0216288	1		FBgn0031617	0.675641	5.93858	0.00034894	0.0456049	0.0216288	1
FBgn0036589	0.737487	5.02403	3.64037e-05	0.00157453	0.0216288	1		FBgn0013684	-1.67393	8.90732	2.15974e-24	2.59687e-20	0.0216288	-1
FBgn0005626	0.619406	11.2099	4.13618e-05	0.00176987	0.0216288	1		FBgn0013679	-1.62364	9.22683	2.87337e-23	1.72747e-19	0.0216288	-1
FBgn0037636	0.627097	8.5942	4.15312e-05	0.00177082	0.0216288	1		FBgn0262952	-1.59544	10.3318	9.91474e-23	3.97383e-19	0.0216288	-1
FBgn0030928	0.840182	3.74155	5.08311e-05	0.00207889	0.0216288	1		FBgn0013681	-1.66084	6.04429	7.20642e-21	2.16625e-17	0.0216288	-1
FBgn0001180	0.787271	4.08055	6.03979e-05	0.00242884	0.0216288	1		FBgn0013678	-1.44639	11.9587	3.89884e-19	9.37593e-16	0.0216288	-1
FBgn0033862	0.634918	6.51019	7.07099e-05	0.00276044	0.0216288	1		FBgn0040733	-1.51449	5.57757	1.92874e-17	3.86519e-14	0.0216288	-1
FBgn0038916	0.640113	6.07093	7.23775e-05	0.00280731	0.0216288	1		FBgn0013675	-1.29668	11.2716	1.06766e-15	1.83394e-12	0.0216288	-1
FBgn0032025	0.621118	6.8057	8.01762e-05	0.00306184	0.0216288	1		FBgn0013672	-1.2531	11.2485	9.04399e-15	1.35931e-11	0.0216288	-1
FBgn0033869	0.798311	3.85886	9.19488e-05	0.00343352	0.0216288	1		FBgn0032055	-1.54442	6.21977	1.98511e-13	2.65211e-10	0.0216288	-1
FBgn0041094	0.591796	8.6416	0.000110141	0.00402533	0.0216288	1		FBgn0013674	-1.15671	13.7073	7.17905e-13	8.63208e-10	0.0216288	-1
FBgn0031453	0.600541	7.27766	0.000121094	0.00437246	0.0216288	1		FBgn0067905	-1.51516	3.88672	1.109e-12	1.21224e-09	0.0216288	-1
FBgn0266363	0.876799	3.21388	0.000122798	0.00442071	0.0216288	1		FBgn0260008	-1.19873	7.15732	1.3797e-12	1.38246e-09	0.0216288	-1
FBgn0037464	0.596368	6.64542	0.000178265	0.00612416	0.0216288	1		FBgn0085201	-1.14546	6.78102	2.80666e-11	2.59595e-08	0.0216288	-1
FBgn0052774	0.989548	2.4494	0.000185788	0.00623998	0.0216288	1		FBgn0025583	-1.14855	6.13978	3.48818e-11	2.99585e-08	0.0216288	-1
FBgn0032835	0.64392	5.01764	0.000242921	0.00783619	0.0216288	1		FBgn0013676	-1.05755	12.8636	5.28408e-11	4.23572e-08	0.0216288	-1
FBgn0283625	0.590723	6.13914	0.000248163	0.00797836	0.0216288	1		FBgn0033027	-0.979174	9.35665	1.72281e-09	1.09027e-06	0.0216288	-1
FBgn0035049	0.555069	9.59529	0.000253513	0.00810704	0.0216288	1		FBgn0040606	-1.08057	5.51877	3.50347e-09	2.10629e-06	0.0216288	-1
FBgn0259791	0.732302	3.4561	0.000278357	0.00878468	0.0216288	1		FBgn0035022	-1.02437	5.2579	2.42668e-08	1.32629e-05	0.0216288	-1
FBgn0040651	0.845018	2.8729	0.000295635	0.00925708	0.0216288	1		FBgn0040813	-0.907175	8.36605	3.21341e-08	1.67991e-05	0.0216288	-1
FBgn0040904	0.650155	4.47614	0.000312056	0.0096955	0.0216288	1		FBgn0013680	-1.29771	3.73627	1.626e-07	7.51961e-05	0.0216288	-1
FBgn0029728	0.594857	5.85774	0.00031561	0.00978067	0.0216288	1		FBgn0005633	-0.843949	10.8967	1.73732e-07	7.73687e-05	0.0216288	-1
FBgn0033519	0.731139	3.01599	0.00031691	0.0097957	0.0216288	1		FBgn0069923	-0.999816	4.90917	1.90316e-07	7.89952e-05	0.0216288	-1
FBgn0029708	0.606891	5.38885	0.00032496	0.00999313	0.0216288	1		FBgn0040007	-0.888439	6.75791	1.90524e-07	7.89952e-05	0.0216288	-1
FBgn0039805	0.545701	9.17123	0.000327511	0.0100203	0.0216288	1		FBgn0083936	-1.37516	3.49955	6.0541e-07	0.000242648	0.0216288	-1
FBgn0035299	0.773267	3.16826	0.000343108	0.0103854	0.0216288	1		FBgn0040735	-0.96721	4.54989	7.54615e-07	0.000292693	0.0216288	-1
FBgn0030897	0.598033	5.54849	0.00034376	0.0103854	0.0216288	1		FBgn0032143	-1.70912	1.64814	9.7898e-07	0.000362887	0.0216288	-1
FBgn0034850	0.609218	5.14475	0.000358775	0.0108118	0.0216288	1		FBgn0038450	-1.14655	5.00262	9.95948e-07	0.000362887	0.0216288	-1
FBgn0001257	0.561319	6.55758	0.000377797	0.0112721	0.0216288	1		FBgn0040001	-0.864549	6.88194	1.96599e-06	0.000695265	0.0216288	-1
FBgn0038718	0.700551	4.3251	0.000382235	0.0113481	0.0216288	1		FBgn0039342	-1.03316	5.03462	2.12766e-06	0.000730941	0.0216288	-1
FBgn0030614	0.68626	4.10616	0.000388858	0.0115163	0.0216288	1		FBgn0042119	-0.935969	4.31899	7.69622e-06	0.00243525	0.0216288	-1
FBgn0051176	0.680688	4.36217	0.000403526	0.0118341	0.0216288	1		FBgn0034329	-1.01863	3.2409	1.19268e-05	0.00349775	0.0216288	-1
FBgn0083938	0.624877	4.95985	0.000411375	0.012035	0.0216288	1		FBgn0036656	-1.79204	2.36339	1.23937e-05	0.00354814	0.0216288	-1
FBgn0036254	0.69313	3.93919	0.000430362	0.0124691	0.0216288	1		FBgn0000592	-0.732003	7.00672	1.7297e-05	0.00483672	0.0216288	-1
FBgn0032717	0.557327	6.73772	0.00043467	0.0125416	0.0216288	1		FBgn0028526	-0.717776	6.98086	2.01929e-05	0.00536757	0.0216288	-1
FBgn0010424	0.561401	6.45966	0.000459157	0.0131764	0.0216288	1		FBgn0051205	-0.842516	4.27955	2.03331e-05	0.00536757	0.0216288	-1
FBgn0040817	0.730886	3.68506	0.000469288	0.0134351	0.0216288	1		FBgn0036587	-0.817367	4.68567	2.05346e-05	0.00536757	0.0216288	-1
FBgn0039511	0.540481	7.46485	0.000492009	0.0139856	0.0216288	1		FBgn0031830	-0.685073	8.24506	3.25595e-05	0.00831278	0.0216288	-1
FBgn0000097	0.530549	8.4703	0.00054233	0.0151082	0.0216288	1		FBgn0030615	-0.733564	5.57538	3.54212e-05	0.00850651	0.0216288	-1
FBgn0260943	0.536965	7.30921	0.000582386	0.0159571	0.0216288	1		FBgn0058002	-0.835442	4.54263	3.55139e-05	0.00850651	0.0216288	-1
FBgn0262487	0.604788	4.85478	0.000583926	0.0159571	0.0216288	1		FBgn0262880	-0.879928	4.07992	3.83723e-05	0.00887286	0.0216288	-1
FBgn0030667	0.741113	3.08188	0.000593033	0.0161692	0.0216288	1		FBgn0033297	-0.689765	6.90407	4.73169e-05	0.0105359	0.0216288	-1
FBgn0051105	0.552262	5.93719	0.000613816	0.0165854	0.0216288	1		FBgn0011227	-0.67596	7.49528	4.91532e-05	0.0107458	0.0216288	-1
FBgn0036659	0.525176	8.03425	0.000666255	0.0176844	0.0216288	1		FBgn0034330	-1.16825	2.80212	5.52562e-05	0.0118643	0.0216288	-1
FBgn0011217	0.517488	8.95415	0.00067763	0.017868	0.0216288	1		FBgn0035356	-0.788323	5.14436	5.71029e-05	0.0120457	0.0216288	-1
FBgn0001226	0.58797	5.08631	0.000694079	0.0180464	0.0216288	1		FBgn0039932	-1.55923	1.90943	7.10308e-05	0.0144758	0.0216288	-1
FBgn0051910	0.559709	5.5097	0.000695362	0.0180464	0.0216288	1		FBgn0020765	-0.723208	6.51196	7.49512e-05	0.0148133	0.0216288	-1
FBgn0004414	0.527909	7.2295	0.000727798	0.0187389	0.0216288	1		FBgn0030733	-0.652992	8.22153	7.51508e-05	0.0148133	0.0216288	-1
FBgn0032322	0.856719	3.15623	0.000736544	0.0189235	0.0216288	1		FBgn0046878	-0.804921	3.78207	0.000121221	0.0215286	0.0216288	-1
FBgn0040905	0.72537	3.12428	0.000738691	0.0189382	0.0216288	1		FBgn0043530	-0.675923	6.42381	0.000121752	0.0215286	0.0216288	-1
FBgn0026141	0.544971	6.11019	0.000749934	0.0191042	0.0216288	1		FBgn0259963	-1.21797	2.54265	0.000136382	0.0237661	0.0216288	-1
FBgn0052440	0.573792	5.03377	0.000778993	0.0197192	0.0216288	1		FBgn0036839	-0.719132	5.14585	0.000141283	0.0242683	0.0216288	-1
FBgn0035539	0.513908	8.31296	0.000780946	0.0197271	0.0216288	1		FBgn0250835	-0.830449	4.22882	0.00015053	0.0252406	0.0216288	-1
FBgn0264894	0.51055	8.93141	0.000803006	0.0201153	0.0216288	1		FBgn0261858	-1.04294	3.00927	0.000152116	0.0252406	0.0216288	-1
FBgn0029951	0.547828	5.71457	0.000876208	0.0217277	0.0216288	1		FBgn0031232	-0.858051	3.89829	0.000153998	0.0252406	0.0216288	-1
FBgn0052512	0.565226	5.03655	0.000877175	0.0217277	0.0216288	1		FBgn0051769	-0.682774	5.48935	0.00015534	0.0252406	0.0216288	-1
FBgn0051245	0.598733	4.6169	0.000878215	0.0217277	0.0216288	1		FBgn0032505	-0.62138	8.12163	0.00017387	0.0278749	0.0216288	-1
FBgn0050325	0.691413	3.56934	0.000920344	0.0224351	0.0216288	1		FBgn0036992	-0.655068	6.32071	0.000183228	0.0285903	0.0216288	-1
FBgn0039210	0.775705	2.86594	0.000921734	0.0224351	0.0216288	1		FBgn0262099	-0.656887	6.34521	0.000184398	0.0285903	0.0216288	-1
FBgn0032973	0.531674	5.8708	0.000934523	0.0226091	0.0216288	1		FBgn0267327	-0.702749	5.5913	0.000193094	0.029022	0.0216288	-1
FBgn0265266	0.554218	5.4338	0.000938887	0.022669	0.0216288	1		FBgn0031560	-0.714985	4.62899	0.000204521	0.0299487	0.0216288	-1
FBgn0036232	0.553881	5.92331	0.00100773	0.0240416	0.0216288	1		FBgn0039297	-0.702981	5.00712	0.000205334	0.0299487	0.0216288	-1
FBgn0032587	0.513389	6.98527	0.0011625	0.027089	0.0216288	1		FBgn0027586	-0.63379	6.74057	0.000206732	0.0299487	0.0216288	-1
FBgn0259680	0.503403	7.64173	0.00116885	0.0271523	0.0216288	1		FBgn0040653	-0.669245	5.33759	0.000242946	0.0343669	0.0216288	-1
FBgn0038607	0.527937	6.02555	0.00118967	0.0275088	0.0216288	1		FBgn0039896	-0.779766	4.2064	0.000247757	0.0345647	0.0216288	-1
FBgn0014859	0.553541	5.25923	0.00119548	0.0275372	0.0216288	1		FBgn0037807	-0.692068	5.47396	0.000305432	0.0417332	0.0216288	-1
FBgn0030455	1.18547	1.17547	0.00120282	0.0275738	0.0216288	1		FBgn0261061	-0.951743	3.50155	0.00032392	0.0429035	0.0216288	-1
FBgn0030158	0.495079	8.00588	0.00122805	0.0280723	0.0216288	1		FBgn0038820	-0.608585	7.72457	0.000324702	0.0429035	0.0216288	-1
FBgn0265263	0.497009	7.55194	0.00128445	0.0290336	0.0216288	1
FBgn0000308	0.497157	7.6965	0.00133066	0.0299063	0.0216288	1
FBgn0260026	0.959461	1.83424	0.00144377	0.032097	0.0216288	1
FBgn0267486	0.506781	6.70164	0.00146024	0.0322756	0.0216288	1
FBgn0035241	0.496411	7.01849	0.00150643	0.0330536	0.0216288	1
FBgn0033818	0.512319	6.102	0.0015431	0.0336272	0.0216288	1
FBgn0031264	0.504395	6.43108	0.00154656	0.0336272	0.0216288	1
FBgn0261806	0.674116	3.31648	0.00156921	0.0339355	0.0216288	1
FBgn0032400	0.481772	8.70105	0.00160819	0.034716	0.0216288	1
FBgn0259701	0.546436	5.10255	0.00172172	0.0368362	0.0216288	1
FBgn0040989	0.595562	3.9881	0.00174992	0.0372407	0.0216288	1
FBgn0038100	0.485967	7.38904	0.00177003	0.0376021	0.0216288	1
FBgn0003319	0.942638	1.84954	0.00177798	0.0376381	0.0216288	1
FBgn0000527	0.470805	9.56926	0.00188369	0.0393221	0.0216288	1
FBgn0083068	0.571064	4.53411	0.00190668	0.039733	0.0216288	1
FBgn0052170	0.50674	5.8662	0.00195308	0.0405592	0.0216288	1
FBgn0033819	0.495383	6.24286	0.00200626	0.041307	0.0216288	1
FBgn0000489	0.482748	7.0026	0.00212153	0.0428988	0.0216288	1
FBgn0030050	0.578382	4.17922	0.00218695	0.0437134	0.0216288	1
FBgn0035813	0.632907	3.52141	0.00235359	0.0462411	0.0216288	1
FBgn0266000	0.470361	7.65905	0.00235799	0.046252	0.0216288	1
FBgn0085391	0.49981	5.9587	0.00239189	0.0467643	0.0216288	1
FBgn0046999	0.518179	5.41761	0.00248404	0.0480618	0.0216288	1
FBgn0011760	0.461818	8.42313	0.00251571	0.0483982	0.0216288	1
FBgn0033774	-5.04704	6.79322	4.61135e-100	5.54468e-96	0.0216288	-1
FBgn0032055	-5.56276	6.21977	3.26878e-95	1.96519e-91	0.0216288	-1
FBgn0010357	-4.37332	6.65569	1.14695e-82	4.59697e-79	0.0216288	-1
FBgn0032049	-3.35245	6.45947	1.53269e-69	4.60728e-66	0.0216288	-1
FBgn0040001	-3.51804	6.88194	4.34533e-69	1.04497e-65	0.0216288	-1
FBgn0039342	-3.53825	5.03462	2.33008e-50	4.66948e-47	0.0216288	-1
FBgn0031653	-4.22956	4.2662	8.50905e-47	1.41555e-43	0.0216288	-1
FBgn0032068	-2.72658	5.55674	9.41817e-47	1.41555e-43	0.0216288	-1
FBgn0003358	-3.67555	4.24847	4.06874e-42	5.43583e-39	0.0216288	-1
FBgn0028534	-2.86466	4.81219	7.78613e-42	9.36204e-39	0.0216288	-1
FBgn0036024	-2.68311	6.21601	4.29079e-41	4.69022e-38	0.0216288	-1
FBgn0083936	-5.7698	3.49955	3.76955e-40	3.77709e-37	0.0216288	-1
FBgn0032069	-2.18188	7.12289	5.87985e-40	5.4384e-37	0.0216288	-1
FBgn0028920	-2.56007	5.12766	3.00485e-38	2.58073e-35	0.0216288	-1
FBgn0039471	-4.84104	4.21745	2.40818e-36	1.93039e-33	0.0216288	-1
FBgn0028533	-2.58642	4.4993	8.31466e-35	6.24847e-32	0.0216288	-1
FBgn0250841	-6.64077	3.17054	1.45924e-34	1.03211e-31	0.0216288	-1
FBgn0010425	-4.83779	3.79113	2.48655e-33	1.66101e-30	0.0216288	-1
FBgn0020906	-8.31771	3.95899	3.95373e-33	2.50209e-30	0.0216288	-1
FBgn0040606	-2.31688	5.51877	2.07149e-32	1.24538e-29	0.0216288	-1
FBgn0039777	-3.19137	4.54302	6.93552e-32	3.97108e-29	0.0216288	-1
FBgn0002571	-2.45178	4.52637	6.66072e-31	3.64038e-28	0.0216288	-1
FBgn0038820	-1.86136	7.72457	8.75789e-31	4.57847e-28	0.0216288	-1
FBgn0000592	-1.92754	7.00672	2.33755e-30	1.17111e-27	0.0216288	-1
FBgn0085241	-3.78136	3.84535	8.81711e-29	4.24068e-26	0.0216288	-1
FBgn0020765	-2.00305	6.51196	3.91256e-28	1.80941e-25	0.0216288	-1
FBgn0032066	-2.51987	3.99476	1.03527e-27	4.61041e-25	0.0216288	-1
FBgn0028583	-1.96683	5.85758	1.111e-26	4.77096e-24	0.0216288	-1
FBgn0036970	-2.09021	5.71725	1.48642e-26	6.16299e-24	0.0216288	-1
FBgn0038450	-2.40682	5.00262	4.85938e-25	1.94764e-22	0.0216288	-1
FBgn0033294	-2.05242	4.46638	4.1053e-24	1.59233e-21	0.0216288	-1
FBgn0036738	-3.6656	3.52049	5.30886e-24	1.9948e-21	0.0216288	-1
FBgn0032505	-1.59811	8.12163	1.10786e-23	4.03665e-21	0.0216288	-1
FBgn0043576	-5.95363	2.10816	1.18069e-23	4.17546e-21	0.0216288	-1
FBgn0035666	-2.65776	3.63491	3.33632e-22	1.11954e-19	0.0216288	-1
FBgn0036996	-2.3794	3.86941	3.35192e-22	1.11954e-19	0.0216288	-1
FBgn0036656	-3.41181	2.36339	1.09983e-21	3.48009e-19	0.0216288	-1
FBgn0022355	-1.51866	7.73065	2.57471e-21	7.93803e-19	0.0216288	-1
FBgn0031654	-5.70033	3.00333	3.12549e-21	9.39523e-19	0.0216288	-1
FBgn0033792	-2.70264	3.37422	4.49248e-21	1.3175e-18	0.0216288	-1
FBgn0040959	-3.23582	2.91471	1.33487e-20	3.73268e-18	0.0216288	-1
FBgn0033820	-1.83906	4.80077	4.40046e-19	1.20253e-16	0.0216288	-1
FBgn0036422	-1.78149	4.66711	4.95731e-19	1.32459e-16	0.0216288	-1
FBgn0035670	-1.52615	5.91504	1.17242e-18	3.06461e-16	0.0216288	-1
FBgn0043575	-2.32929	3.74519	1.92322e-18	4.92016e-16	0.0216288	-1
FBgn0038702	-1.70054	4.67145	3.71843e-18	9.31466e-16	0.0216288	-1
FBgn0050042	-1.61193	5.88343	4.47274e-18	1.09755e-15	0.0216288	-1
FBgn0024289	-1.36443	7.30343	3.14738e-17	7.56883e-15	0.0216288	-1
FBgn0039768	-1.83104	3.76124	4.49278e-16	1.05924e-13	0.0216288	-1
FBgn0015035	-1.4312	5.74311	1.07605e-15	2.48816e-13	0.0216288	-1
FBgn0033296	-1.265	7.08802	1.48173e-15	3.36157e-13	0.0216288	-1
FBgn0050008	-1.75031	4.11941	2.35902e-15	5.25276e-13	0.0216288	-1
FBgn0031305	-1.85964	3.73732	3.23421e-15	7.07057e-13	0.0216288	-1
FBgn0003356	-3.05806	3.00158	4.57978e-15	9.83344e-13	0.0216288	-1
FBgn0031925	-2.57417	2.81426	4.78285e-15	1.00893e-12	0.0216288	-1
FBgn0054026	-1.80741	4.03543	6.10793e-15	1.26624e-12	0.0216288	-1
FBgn0051343	-1.2854	6.71639	6.47351e-15	1.31928e-12	0.0216288	-1
FBgn0033728	-1.24317	7.94993	8.57265e-15	1.71796e-12	0.0216288	-1
FBgn0032472	-2.26437	2.97313	1.02215e-14	1.98903e-12	0.0216288	-1
FBgn0003357	-2.46044	3.40181	1.02561e-14	1.98903e-12	0.0216288	-1
FBgn0033271	-1.66264	4.18115	2.87979e-14	5.49629e-12	0.0216288	-1
FBgn0038973	-1.42958	5.34867	3.17157e-14	5.95858e-12	0.0216288	-1
FBgn0085358	-6.71405	1.19563	8.08119e-14	1.4949e-11	0.0216288	-1
FBgn0000406	-1.20605	7.01265	8.56708e-14	1.56077e-11	0.0216288	-1
FBgn0036969	-1.21888	6.53591	3.56916e-13	6.40531e-11	0.0216288	-1
FBgn0010241	-1.67549	3.99868	3.64382e-13	6.44313e-11	0.0216288	-1
FBgn0035978	-1.11551	8.73704	5.45799e-13	9.51114e-11	0.0216288	-1
FBgn0035620	-2.59787	2.79782	6.0407e-13	1.03762e-10	0.0216288	-1
FBgn0028532	-2.6213	2.22169	1.58231e-12	2.65419e-10	0.0216288	-1
FBgn0003863	-1.10719	7.94023	1.58933e-12	2.65419e-10	0.0216288	-1
FBgn0031176	-1.21141	5.78524	2.16591e-12	3.56753e-10	0.0216288	-1
FBgn0085359	-1.54834	3.92018	2.93902e-12	4.77552e-10	0.0216288	-1
FBgn0039682	-1.09038	8.28803	3.11219e-12	4.98947e-10	0.0216288	-1
FBgn0261675	-2.48656	2.54221	4.02402e-12	6.36642e-10	0.0216288	-1
FBgn0039778	-3.2233	3.23472	5.06253e-12	7.90544e-10	0.0216288	-1
FBgn0036831	-2.49004	2.87045	5.30438e-12	8.1769e-10	0.0216288	-1
FBgn0283427	-1.04762	10.1675	7.25416e-12	1.1041e-09	0.0216288	-1
FBgn0039840	-2.22778	2.72151	7.81124e-12	1.17403e-09	0.0216288	-1
FBgn0043470	-1.86134	3.06873	9.08691e-12	1.3489e-09	0.0216288	-1
FBgn0033733	-1.09909	6.66778	1.11883e-11	1.64059e-09	0.0216288	-1
FBgn0020506	-3.09436	1.79745	1.24341e-11	1.8013e-09	0.0216288	-1
FBgn0032076	-1.14707	6.08701	2.06114e-11	2.95037e-09	0.0216288	-1
FBgn0265267	-6.47489	1.45891	2.32581e-11	3.29007e-09	0.0216288	-1
FBgn0038819	-1.06277	7.54202	2.3564e-11	3.29457e-09	0.0216288	-1
FBgn0031942	-1.00869	9.21545	5.08207e-11	7.02377e-09	0.0216288	-1
FBgn0051148	-2.21887	2.54834	5.24364e-11	7.16472e-09	0.0216288	-1
FBgn0041194	-1.06228	6.55752	5.57764e-11	7.53546e-09	0.0216288	-1
FBgn0023477	-1.02085	7.50081	9.379e-11	1.25303e-08	0.0216288	-1
FBgn0023197	-2.18566	3.79257	1.07817e-10	1.4246e-08	0.0216288	-1
FBgn0032726	-1.1144	5.81441	1.19717e-10	1.56465e-08	0.0216288	-1
FBgn0038449	-1.36005	4.14976	1.57467e-10	2.01424e-08	0.0216288	-1
FBgn0053306	-2.95976	1.48136	1.83163e-10	2.31826e-08	0.0216288	-1
FBgn0000078	-1.09509	6.29121	1.98063e-10	2.48074e-08	0.0216288	-1
FBgn0035926	-1.06222	6.14982	2.28104e-10	2.82755e-08	0.0216288	-1
FBgn0040813	-0.98489	8.36605	2.42145e-10	2.97097e-08	0.0216288	-1
FBgn0002939	-1.17842	5.03855	2.60464e-10	3.16345e-08	0.0216288	-1
FBgn0263763	-2.32829	2.39135	3.12379e-10	3.75604e-08	0.0216288	-1
FBgn0037684	-1.18342	4.8578	3.26257e-10	3.88408e-08	0.0216288	-1
FBgn0085453	-1.20448	4.72637	4.0739e-10	4.75578e-08	0.0216288	-1
FBgn0038790	-1.20695	4.72722	4.83989e-10	5.59566e-08	0.0216288	-1
FBgn0044812	-3.54915	0.990034	4.98375e-10	5.7071e-08	0.0216288	-1
FBgn0010383	-1.48292	3.35893	5.4028e-10	6.12861e-08	0.0216288	-1
FBgn0038257	-0.988896	7.01737	6.03216e-10	6.7732e-08	0.0216288	-1
FBgn0026755	-2.00176	2.72267	6.08371e-10	6.7732e-08	0.0216288	-1
FBgn0032144	-1.13764	5.37349	8.19483e-10	9.03988e-08	0.0216288	-1
FBgn0040502	-2.75958	2.43104	9.17661e-10	1.00309e-07	0.0216288	-1
FBgn0039184	-1.3719	3.79274	1.1268e-09	1.2097e-07	0.0216288	-1
FBgn0033731	-1.58954	3.93911	1.26361e-09	1.33278e-07	0.0216288	-1
FBgn0040735	-1.23811	4.54989	1.6325e-09	1.69217e-07	0.0216288	-1
FBgn0035280	-1.1228	4.88212	1.83946e-09	1.8904e-07	0.0216288	-1
FBgn0035619	-2.11438	2.60411	2.80674e-09	2.86002e-07	0.0216288	-1
FBgn0004034	-2.26041	2.7865	3.26805e-09	3.30211e-07	0.0216288	-1
FBgn0033597	-1.91676	2.826	3.77457e-09	3.78212e-07	0.0216288	-1
FBgn0040733	-1.05737	5.57757	4.65331e-09	4.62408e-07	0.0216288	-1
FBgn0002569	-1.00695	5.69167	4.95745e-09	4.88593e-07	0.0216288	-1
FBgn0036985	-1.3184	4.52724	5.50857e-09	5.38496e-07	0.0216288	-1
FBgn0034511	-2.13388	2.17283	5.59522e-09	5.42556e-07	0.0216288	-1
FBgn0032266	-1.089	4.84922	6.49629e-09	6.24891e-07	0.0216288	-1
FBgn0030968	-1.0261	5.33017	7.35786e-09	7.0215e-07	0.0216288	-1
FBgn0026565	-1.25033	3.95572	8.35488e-09	7.91016e-07	0.0216288	-1
FBgn0033327	-6.06443	0.784062	1.39854e-08	1.31375e-06	0.0216288	-1
FBgn0032265	-1.25766	3.77982	1.59745e-08	1.48897e-06	0.0216288	-1
FBgn0261853	-0.92035	6.4155	1.82364e-08	1.68673e-06	0.0216288	-1
FBgn0000079	-1.00116	5.97282	1.9361e-08	1.77707e-06	0.0216288	-1
FBgn0023535	-1.16516	4.28632	2.19365e-08	1.99821e-06	0.0216288	-1
FBgn0053138	-0.855424	9.20468	2.34452e-08	2.11959e-06	0.0216288	-1
FBgn0039030	-1.51258	2.99502	2.90557e-08	2.6072e-06	0.0216288	-1
FBgn0032820	-0.91815	6.04388	4.14778e-08	3.69429e-06	0.0216288	-1
FBgn0040349	-0.861753	7.0467	6.05728e-08	5.31626e-06	0.0216288	-1
FBgn0085201	-0.872408	6.78102	6.30305e-08	5.49187e-06	0.0216288	-1
FBgn0030777	-1.45816	3.34404	6.74817e-08	5.83741e-06	0.0216288	-1
FBgn0037765	-1.30909	3.2962	8.32014e-08	7.14581e-06	0.0216288	-1
FBgn0263234	-1.36191	2.96137	1.12689e-07	9.54202e-06	0.0216288	-1
FBgn0261575	-0.811311	8.38868	1.35882e-07	1.14255e-05	0.0216288	-1
FBgn0000094	-0.8729	6.28484	1.4097e-07	1.1771e-05	0.0216288	-1
FBgn0038701	-0.922037	5.40211	1.54427e-07	1.28057e-05	0.0216288	-1
FBgn0034289	-1.5014	3.07234	1.58101e-07	1.30206e-05	0.0216288	-1
FBgn0033297	-0.826473	6.90407	1.64733e-07	1.34745e-05	0.0216288	-1
FBgn0040827	-0.810187	8.00598	1.85146e-07	1.50418e-05	0.0216288	-1
FBgn0039472	-4.04167	2.31933	2.05144e-07	1.65547e-05	0.0216288	-1
FBgn0010222	-0.961369	4.80728	2.09293e-07	1.67769e-05	0.0216288	-1
FBgn0266455	-1.09411	4.22909	3.4654e-07	2.75947e-05	0.0216288	-1
FBgn0063494	-1.01179	4.38746	3.60435e-07	2.85123e-05	0.0216288	-1
FBgn0025583	-0.853699	6.13978	3.69723e-07	2.90559e-05	0.0216288	-1
FBgn0030098	-1.11531	3.55514	4.20451e-07	3.28279e-05	0.0216288	-1
FBgn0035484	-0.806801	6.89985	4.38734e-07	3.39199e-05	0.0216288	-1
FBgn0038924	-0.909793	5.13566	4.40079e-07	3.39199e-05	0.0216288	-1
FBgn0039298	-1.38828	3.02925	5.22308e-07	3.97483e-05	0.0216288	-1
FBgn0087002	-0.759318	11.216	5.50453e-07	4.16267e-05	0.0216288	-1
FBgn0035665	-0.804748	6.9449	5.55824e-07	4.17702e-05	0.0216288	-1
FBgn0037485	-1.37248	2.91138	5.86187e-07	4.37783e-05	0.0216288	-1
FBgn0033423	-1.67632	2.13405	6.0063e-07	4.45801e-05	0.0216288	-1
FBgn0036767	-1.6812	2.20678	6.10506e-07	4.50351e-05	0.0216288	-1
FBgn0037782	-1.75772	2.04937	6.19362e-07	4.54098e-05	0.0216288	-1
FBgn0032067	-3.99135	0.474679	6.35141e-07	4.62844e-05	0.0216288	-1
FBgn0034329	-1.27725	3.2409	6.70547e-07	4.85702e-05	0.0216288	-1
FBgn0031929	-1.386	2.91867	6.85709e-07	4.9371e-05	0.0216288	-1
FBgn0010053	-1.01658	4.45267	7.27434e-07	5.20635e-05	0.0216288	-1
FBgn0263200	-0.847476	5.76233	7.45163e-07	5.28285e-05	0.0216288	-1
FBgn0027584	-1.57113	2.57481	7.5023e-07	5.28285e-05	0.0216288	-1
FBgn0035667	-3.12918	2.27854	7.51304e-07	5.28285e-05	0.0216288	-1
FBgn0031813	-0.80905	6.45609	8.01265e-07	5.56903e-05	0.0216288	-1
FBgn0063491	-0.873315	5.29135	8.52626e-07	5.89194e-05	0.0216288	-1
FBgn0038135	-1.07951	3.9503	8.63937e-07	5.93599e-05	0.0216288	-1
FBgn0027073	-0.926019	4.73765	8.83593e-07	6.03655e-05	0.0216288	-1
FBgn0032387	-1.02491	3.93844	1.01023e-06	6.86269e-05	0.0216288	-1
FBgn0001089	-0.814552	5.98624	1.04176e-06	7.03716e-05	0.0216288	-1
FBgn0039154	-1.78627	2.08233	1.22897e-06	8.23221e-05	0.0216288	-1
FBgn0032287	-1.11419	3.9816	1.23237e-06	8.23221e-05	0.0216288	-1
FBgn0026562	-0.78672	6.42601	1.49907e-06	9.95847e-05	0.0216288	-1
FBgn0031533	-2.38447	1.36073	1.56583e-06	0.000103448	0.0216288	-1
FBgn0036262	-0.832395	5.78825	1.58245e-06	0.000103975	0.0216288	-1
FBgn0032538	-0.748203	7.73859	1.61453e-06	0.000104935	0.0216288	-1
FBgn0034406	-0.897531	4.87949	1.74629e-06	0.000112889	0.0216288	-1
FBgn0036157	-1.59032	2.27338	1.79507e-06	0.000114867	0.0216288	-1
FBgn0036015	-1.41698	3.02182	1.79599e-06	0.000114867	0.0216288	-1
FBgn0031937	-0.924767	4.35178	1.85552e-06	0.000118046	0.0216288	-1
FBgn0040687	-0.759802	6.82113	2.30516e-06	0.000145116	0.0216288	-1
FBgn0025595	-0.928457	4.49004	2.5956e-06	0.000162549	0.0216288	-1
FBgn0034887	-1.15951	3.44322	2.67385e-06	0.000166582	0.0216288	-1
FBgn0030737	-0.732789	7.49091	2.92656e-06	0.000181386	0.0216288	-1
FBgn0038484	-3.28661	0.655513	2.97474e-06	0.000183427	0.0216288	-1
FBgn0259715	-0.927193	4.62137	3.32696e-06	0.000204099	0.0216288	-1
FBgn0024957	-0.749191	6.54295	3.93577e-06	0.000239008	0.0216288	-1
FBgn0003076	-0.709151	8.25638	4.30522e-06	0.000260131	0.0216288	-1
FBgn0034330	-1.37373	2.80212	4.49448e-06	0.000270208	0.0216288	-1
FBgn0030775	-0.889756	4.34655	4.74783e-06	0.00028402	0.0216288	-1
FBgn0039114	-0.747113	6.56344	5.03173e-06	0.000299513	0.0216288	-1
FBgn0031860	-1.005	3.95412	5.24092e-06	0.000309181	0.0216288	-1
FBgn0038804	-1.05378	3.31769	5.24559e-06	0.000309181	0.0216288	-1
FBgn0042627	-0.696854	8.29219	5.82987e-06	0.000340283	0.0216288	-1
FBgn0053120	-1.30302	2.84878	6.32393e-06	0.000362765	0.0216288	-1
FBgn0034583	-0.730774	6.53389	6.33572e-06	0.000362765	0.0216288	-1
FBgn0032394	-0.822204	5.08422	6.47755e-06	0.000369128	0.0216288	-1
FBgn0033821	-0.861025	4.86307	6.56485e-06	0.000372338	0.0216288	-1
FBgn0031089	-0.762723	5.69715	6.67563e-06	0.000376844	0.0216288	-1
FBgn0036022	-2.46308	1.4575	7.07813e-06	0.000397698	0.0216288	-1
FBgn0034663	-0.815154	4.93126	7.53749e-06	0.000419587	0.0216288	-1
FBgn0028516	-0.7478	5.78525	7.79852e-06	0.000432117	0.0216288	-1
FBgn0038845	-1.59243	1.89547	7.83669e-06	0.00043224	0.0216288	-1
FBgn0023170	-0.705279	6.96946	7.91871e-06	0.00043477	0.0216288	-1
FBgn0002869	-1.38077	2.0125	8.07876e-06	0.000441541	0.0216288	-1
FBgn0035076	-1.09547	3.32974	8.35023e-06	0.000454313	0.0216288	-1
FBgn0010246	-0.718126	6.66729	8.93032e-06	0.000483686	0.0216288	-1
FBgn0027611	-0.698795	7.58657	8.9872e-06	0.000484583	0.0216288	-1
FBgn0038795	-1.10461	3.29017	9.33924e-06	0.000496881	0.0216288	-1
FBgn0033787	-0.793113	5.0213	9.43958e-06	0.000499341	0.0216288	-1
FBgn0033999	-0.831942	4.83151	9.46854e-06	0.000499341	0.0216288	-1
FBgn0259998	-1.04744	3.34145	9.83654e-06	0.000516483	0.0216288	-1
FBgn0034471	-0.79245	4.8738	1.05981e-05	0.000551654	0.0216288	-1
FBgn0034436	-0.788607	4.95918	1.1043e-05	0.000572334	0.0216288	-1
FBgn0262146	-0.974236	3.58901	1.14693e-05	0.000589347	0.0216288	-1
FBgn0004654	-0.681042	7.70048	1.19467e-05	0.000608676	0.0216288	-1
FBgn0026315	-0.968821	3.47142	1.26337e-05	0.000640959	0.0216288	-1
FBgn0032669	-0.863808	4.35759	1.2992e-05	0.000655599	0.0216288	-1
FBgn0030774	-1.05917	3.41802	1.30313e-05	0.000655599	0.0216288	-1
FBgn0029823	-0.691553	7.28418	1.31211e-05	0.000657367	0.0216288	-1
FBgn0034229	-0.697965	6.81003	1.32175e-05	0.000659448	0.0216288	-1
FBgn0040064	-0.693013	6.91193	1.48033e-05	0.000735515	0.0216288	-1
FBgn0032087	-0.850243	4.20377	1.49735e-05	0.00074091	0.0216288	-1
FBgn0039151	-0.730461	6.16424	1.50757e-05	0.000742912	0.0216288	-1
FBgn0020385	-0.673112	7.55212	1.69587e-05	0.000827168	0.0216288	-1
FBgn0037801	-0.718489	6.20649	1.69919e-05	0.000827168	0.0216288	-1
FBgn0030575	-0.966028	3.74409	1.74483e-05	0.000845962	0.0216288	-1
FBgn0037763	-0.702022	6.30945	1.77711e-05	0.000855389	0.0216288	-1
FBgn0028543	-0.804101	5.07923	1.7785e-05	0.000855389	0.0216288	-1
FBgn0283525	-1.45688	2.0873	1.85855e-05	0.000890326	0.0216288	-1
FBgn0031428	-0.786474	4.69267	1.90621e-05	0.000909535	0.0216288	-1
FBgn0001248	-0.654817	8.66061	1.96013e-05	0.000931563	0.0216288	-1
FBgn0039800	-0.751812	5.63412	2.02724e-05	0.000959665	0.0216288	-1
FBgn0040582	-1.1681	2.82746	2.04876e-05	0.000964345	0.0216288	-1
FBgn0034629	-1.28834	2.80939	2.05316e-05	0.000964345	0.0216288	-1
FBgn0020513	-0.665097	7.85174	2.06751e-05	0.000967304	0.0216288	-1
FBgn0036992	-0.685686	6.32071	2.12653e-05	0.000991063	0.0216288	-1
FBgn0034885	-0.702772	6.24347	2.17183e-05	0.00100826	0.0216288	-1
FBgn0031930	-1.24043	2.42625	2.321e-05	0.00107337	0.0216288	-1
FBgn0030776	-1.02719	3.3592	2.40909e-05	0.00110984	0.0216288	-1
FBgn0037288	-0.748462	5.37977	2.70089e-05	0.00123952	0.0216288	-1
FBgn0038865	-1.0436	3.1623	2.79079e-05	0.00127591	0.0216288	-1
FBgn0043530	-0.682065	6.42381	2.86532e-05	0.00130502	0.0216288	-1
FBgn0250815	-0.694579	6.32243	2.88034e-05	0.00130691	0.0216288	-1
FBgn0031034	-3.08096	0.490722	2.89575e-05	0.00130897	0.0216288	-1
FBgn0250814	-0.634814	9.25173	3.06547e-05	0.00137534	0.0216288	-1
FBgn0051463	-2.02172	1.19491	3.09859e-05	0.00138503	0.0216288	-1
FBgn0037678	-0.839018	4.22697	3.11775e-05	0.00138844	0.0216288	-1
FBgn0035022	-0.750079	5.2579	3.13208e-05	0.00138967	0.0216288	-1
FBgn0035356	-0.737441	5.14436	3.25633e-05	0.00143949	0.0216288	-1
FBgn0037057	-0.727236	5.16071	3.42105e-05	0.00150676	0.0216288	-1
FBgn0025620	-0.776174	5.14887	3.45686e-05	0.00151698	0.0216288	-1
FBgn0034331	-0.690862	6.18615	3.5324e-05	0.00154449	0.0216288	-1
FBgn0038398	-0.928059	3.59162	3.57963e-05	0.00155882	0.0216288	-1
FBgn0036717	-1.49513	2.19832	3.5911e-05	0.00155882	0.0216288	-1
FBgn0031741	-0.752408	4.94812	3.95838e-05	0.00170262	0.0216288	-1
FBgn0033246	-0.624787	9.71267	3.96486e-05	0.00170262	0.0216288	-1
FBgn0052054	-0.921061	3.3991	4.22805e-05	0.0017964	0.0216288	-1
FBgn0032143	-1.53104	1.64814	4.30693e-05	0.00182347	0.0216288	-1
FBgn0002570	-0.620217	9.73704	4.40889e-05	0.00186009	0.0216288	-1
FBgn0261061	-0.932982	3.50155	4.43853e-05	0.00186604	0.0216288	-1
FBgn0019928	-1.93661	1.24971	4.62549e-05	0.00193787	0.0216288	-1
FBgn0015010	-0.734186	5.17366	4.706e-05	0.00195806	0.0216288	-1
FBgn0039697	-0.659131	6.436	4.71592e-05	0.00195806	0.0216288	-1
FBgn0262782	-0.633468	7.61853	4.72254e-05	0.00195806	0.0216288	-1
FBgn0028945	-2.73375	0.811044	4.75071e-05	0.00196297	0.0216288	-1
FBgn0052483	-1.23349	2.41392	4.77508e-05	0.0019631	0.0216288	-1
FBgn0250906	-0.625635	8.35931	4.78366e-05	0.0019631	0.0216288	-1
FBgn0037090	-0.707542	5.2946	5.50412e-05	0.00224344	0.0216288	-1
FBgn0033723	-1.36079	2.79726	5.84557e-05	0.00237457	0.0216288	-1
FBgn0003961	-1.47717	2.16154	5.89271e-05	0.00238295	0.0216288	-1
FBgn0039873	-0.684337	5.63055	5.90584e-05	0.00238295	0.0216288	-1
FBgn0036857	-0.665043	6.14815	6.09977e-05	0.00244479	0.0216288	-1
FBgn0036910	-0.749438	4.68486	6.30852e-05	0.0025132	0.0216288	-1
FBgn0027560	-0.608365	9.54472	6.31227e-05	0.0025132	0.0216288	-1
FBgn0034318	-2.02044	0.981982	6.46942e-05	0.00256727	0.0216288	-1
FBgn0011556	-1.43433	2.29175	6.50817e-05	0.00257415	0.0216288	-1
FBgn0014417	-0.907664	3.65088	6.88434e-05	0.00271401	0.0216288	-1
FBgn0051103	-0.755491	4.57486	7.01931e-05	0.00275293	0.0216288	-1
FBgn0051198	-0.614492	8.1945	7.02886e-05	0.00275293	0.0216288	-1
FBgn0000052	-0.639507	6.73051	7.14566e-05	0.00278056	0.0216288	-1
FBgn0020508	-0.997413	3.31725	7.36943e-05	0.0028492	0.0216288	-1
FBgn0035753	-0.611717	7.76478	7.60386e-05	0.00293041	0.0216288	-1
FBgn0262547	-0.788348	4.4303	7.96283e-05	0.00305895	0.0216288	-1
FBgn0030773	-4.91718	0.588349	8.02129e-05	0.00306184	0.0216288	-1
FBgn0030731	-0.635181	6.62752	8.31824e-05	0.00316514	0.0216288	-1
FBgn0031879	-0.602458	8.51141	8.35699e-05	0.00316986	0.0216288	-1
FBgn0037807	-0.698958	5.47396	8.48076e-05	0.00320669	0.0216288	-1
FBgn0028526	-0.631015	6.98086	8.58241e-05	0.00323495	0.0216288	-1
FBgn0032283	-1.54855	1.61359	8.61508e-05	0.00323712	0.0216288	-1
FBgn0039802	-0.716599	4.78709	9.14391e-05	0.00342512	0.0216288	-1
FBgn0067905	-0.856064	3.88672	9.34497e-05	0.00347876	0.0216288	-1
FBgn0034733	-0.630705	6.52524	9.94215e-05	0.00368054	0.0216288	-1
FBgn0043471	-0.731386	4.57158	9.94822e-05	0.00368054	0.0216288	-1
FBgn0015575	-0.631974	6.46157	0.000105247	0.00388187	0.0216288	-1
FBgn0086355	-0.591675	9.04051	0.000106135	0.00390264	0.0216288	-1
FBgn0022774	-0.633853	6.5468	0.000107176	0.00392892	0.0216288	-1
FBgn0001989	-0.617653	6.57776	0.000112253	0.00409009	0.0216288	-1
FBgn0040259	-0.696656	5.06056	0.000113522	0.00412382	0.0216288	-1
FBgn0021765	-0.644828	6.05078	0.000117903	0.00427007	0.0216288	-1
FBgn0001091	-0.57969	10.8425	0.000126439	0.00453821	0.0216288	-1
FBgn0260008	-0.606108	7.15732	0.00013121	0.00469545	0.0216288	-1
FBgn0029828	-0.715723	5.00096	0.000134684	0.00480546	0.0216288	-1
FBgn0036824	-0.627948	6.18135	0.0001395	0.00495295	0.0216288	-1
FBgn0037714	-0.661934	5.37657	0.000139642	0.00495295	0.0216288	-1
FBgn0025456	-0.624548	6.44514	0.000143324	0.00506862	0.0216288	-1
FBgn0027601	-0.607841	6.79045	0.000144003	0.0050777	0.0216288	-1
FBgn0038700	-0.685268	4.89964	0.000145501	0.00511549	0.0216288	-1
FBgn0031693	-0.763595	4.02934	0.000152092	0.00533166	0.0216288	-1
FBgn0035886	-4.83347	-0.19579	0.000154781	0.00541013	0.0216288	-1
FBgn0031913	-0.607034	7.13376	0.0001592	0.00554619	0.0216288	-1
FBgn0036323	-1.08942	3.85004	0.000159596	0.00554619	0.0216288	-1
FBgn0039719	-1.51964	1.94212	0.000161268	0.00558815	0.0216288	-1
FBgn0036587	-0.744446	4.68567	0.000174968	0.00604543	0.0216288	-1
FBgn0034943	-0.751736	4.27319	0.000175652	0.00605171	0.0216288	-1
FBgn0267408	-0.570868	8.95776	0.000182108	0.00622676	0.0216288	-1
FBgn0034200	-0.632608	6.17196	0.000182287	0.00622676	0.0216288	-1
FBgn0019830	-0.605983	6.38293	0.000184713	0.00623998	0.0216288	-1
FBgn0000150	-0.581376	7.72974	0.000185112	0.00623998	0.0216288	-1
FBgn0003074	-0.567782	9.67989	0.000185365	0.00623998	0.0216288	-1
FBgn0033742	-0.955013	3.12628	0.000185484	0.00623998	0.0216288	-1
FBgn0029831	-0.596585	6.80083	0.0001857	0.00623998	0.0216288	-1
FBgn0030292	-0.634509	5.50459	0.000191862	0.00642605	0.0216288	-1
FBgn0026721	-0.610711	6.3465	0.000197863	0.00659597	0.0216288	-1
FBgn0034582	-5.18708	0.638557	0.000198033	0.00659597	0.0216288	-1
FBgn0034440	-1.50655	0.949686	0.000199598	0.00662974	0.0216288	-1
FBgn0037696	-1.08556	2.41646	0.000205285	0.00679984	0.0216288	-1
FBgn0031971	-0.623872	6.09607	0.000213091	0.00703904	0.0216288	-1
FBgn0014427	-0.652229	5.27538	0.000218201	0.00718807	0.0216288	-1
FBgn0000053	-0.572701	7.94691	0.000219994	0.00722733	0.0216288	-1
FBgn0039761	-0.776234	4.05637	0.000225128	0.00737587	0.0216288	-1
FBgn0037934	-0.642628	5.38569	0.000230943	0.00754581	0.0216288	-1
FBgn0033234	-0.683355	4.57927	0.00023315	0.00759729	0.0216288	-1
FBgn0046878	-0.875577	3.78207	0.000236827	0.00769623	0.0216288	-1
FBgn0014869	-0.560451	8.9885	0.000241716	0.00783394	0.0216288	-1
FBgn0051091	-2.71596	1.10503	0.000243089	0.00783619	0.0216288	-1
FBgn0039728	-0.63082	5.42707	0.000251972	0.00807922	0.0216288	-1
FBgn0033465	-0.593028	6.4501	0.000255912	0.00816202	0.0216288	-1
FBgn0012034	-0.571084	7.40163	0.000261139	0.00830671	0.0216288	-1
FBgn0033555	-0.69662	4.4248	0.000263455	0.00835825	0.0216288	-1
FBgn0035355	-0.69306	4.42434	0.000266228	0.00842401	0.0216288	-1
FBgn0033101	-0.652824	5.00924	0.00028262	0.00889586	0.0216288	-1
FBgn0001125	-0.556607	8.29832	0.000294767	0.009254	0.0216288	-1
FBgn0259682	-0.608766	5.83693	0.000297977	0.00930616	0.0216288	-1
FBgn0034276	-0.763364	4.3306	0.000304028	0.00947055	0.0216288	-1
FBgn0025680	-0.601504	5.86479	0.000324758	0.00999313	0.0216288	-1
FBgn0038194	-0.564394	7.56543	0.000327402	0.0100203	0.0216288	-1
FBgn0027657	-0.604088	5.74873	0.000333391	0.0101743	0.0216288	-1
FBgn0039099	-0.670032	4.7357	0.000337753	0.0102814	0.0216288	-1
FBgn0020389	-0.707131	4.36515	0.000341202	0.0103601	0.0216288	-1
FBgn0019957	-0.546938	8.43276	0.000359778	0.0108149	0.0216288	-1
FBgn0263235	-1.01325	2.51947	0.000361018	0.0108251	0.0216288	-1
FBgn0053494	-0.800215	3.78035	0.000376347	0.0112567	0.0216288	-1
FBgn0040705	-0.706987	3.97912	0.000381688	0.0113481	0.0216288	-1
FBgn0261608	-0.554028	7.33439	0.000390802	0.0115175	0.0216288	-1
FBgn0037340	-0.80103	3.21425	0.000390814	0.0115175	0.0216288	-1
FBgn0014454	-0.551805	7.86718	0.00040233	0.0118279	0.0216288	-1
FBgn0003308	-0.597067	5.55786	0.000426689	0.0124225	0.0216288	-1
FBgn0032896	-0.779436	3.71155	0.000427377	0.0124225	0.0216288	-1
FBgn0019644	-0.536024	9.26256	0.000427719	0.0124225	0.0216288	-1
FBgn0001208	-0.566455	6.68966	0.00043495	0.0125416	0.0216288	-1
FBgn0043783	-0.540391	8.19529	0.000453433	0.0130432	0.0216288	-1
FBgn0053127	-0.674593	4.52668	0.000474498	0.0135519	0.0216288	-1
FBgn0039827	-0.659205	4.80767	0.000482496	0.0137477	0.0216288	-1
FBgn0013307	-0.841836	3.39885	0.000505848	0.0143165	0.0216288	-1
FBgn0037328	-0.540184	7.55586	0.000506031	0.0143165	0.0216288	-1
FBgn0069923	-0.624151	4.90917	0.000530764	0.0149622	0.0216288	-1
FBgn0026428	-0.543492	7.2966	0.000531343	0.0149622	0.0216288	-1
FBgn0038897	-0.842382	3.07791	0.000534643	0.01502	0.0216288	-1
FBgn0003965	-0.868933	2.96079	0.000536153	0.0150273	0.0216288	-1
FBgn0030148	-0.71936	4.20015	0.000539797	0.0150942	0.0216288	-1
FBgn0010044	-1.75058	1.15384	0.000543267	0.0151082	0.0216288	-1
FBgn0037723	-0.71726	4.10511	0.000544066	0.0151082	0.0216288	-1
FBgn0032350	-0.549598	6.82179	0.00056281	0.0155927	0.0216288	-1
FBgn0037387	-0.534764	7.78845	0.000564332	0.0155989	0.0216288	-1
FBgn0016691	-0.524769	9.251	0.00056832	0.0156731	0.0216288	-1
FBgn0038930	-1.0037	2.56196	0.000572863	0.0157623	0.0216288	-1
FBgn0086687	-0.526876	8.58868	0.000583139	0.0159571	0.0216288	-1
FBgn0039529	-0.739055	4.06198	0.000602979	0.0163821	0.0216288	-1
FBgn0037004	-0.820818	3.44872	0.000603565	0.0163821	0.0216288	-1
FBgn0038214	-1.18639	2.28219	0.000610418	0.0165308	0.0216288	-1
FBgn0029990	-0.521387	9.50507	0.000647424	0.0174543	0.0216288	-1
FBgn0013763	-0.556392	6.64376	0.000651469	0.0175241	0.0216288	-1
FBgn0051414	-0.652409	4.4709	0.000655532	0.0175791	0.0216288	-1
FBgn0030985	-0.983825	2.49558	0.000658597	0.0175791	0.0216288	-1
FBgn0032889	-0.526545	8.03713	0.000659024	0.0175791	0.0216288	-1
FBgn0034394	-0.548752	6.69582	0.000659363	0.0175791	0.0216288	-1
FBgn0042105	-0.943102	2.37678	0.000665538	0.0176844	0.0216288	-1
FBgn0040257	-1.37723	1.55319	0.00067101	0.0177324	0.0216288	-1
FBgn0262007	-1.33862	1.93871	0.00067101	0.0177324	0.0216288	-1
FBgn0033139	-0.90058	2.73762	0.0006836	0.0179357	0.0216288	-1
FBgn0033702	-0.886438	2.78453	0.0006836	0.0179357	0.0216288	-1
FBgn0037975	-0.648311	4.88233	0.000684669	0.0179357	0.0216288	-1
FBgn0051548	-0.643594	4.45123	0.000691706	0.0180464	0.0216288	-1
FBgn0037354	-0.580557	5.50092	0.000694099	0.0180464	0.0216288	-1
FBgn0034512	-0.550184	6.6092	0.000696402	0.0180464	0.0216288	-1
FBgn0011272	-0.53213	7.04643	0.000704548	0.0181969	0.0216288	-1
FBgn0015001	-1.04067	2.0193	0.000705235	0.0181969	0.0216288	-1
FBgn0259101	-0.712073	4.07986	0.000740266	0.0189382	0.0216288	-1
FBgn0086450	-0.554823	6.12333	0.000745068	0.0190206	0.0216288	-1
FBgn0029888	-0.537416	6.79338	0.00075485	0.0191888	0.0216288	-1
FBgn0038463	-0.559248	6.09688	0.000776912	0.019708	0.0216288	-1
FBgn0036549	-0.547599	6.47916	0.000789094	0.0198843	0.0216288	-1
FBgn0032264	-0.643285	4.61299	0.000790479	0.0198843	0.0216288	-1
FBgn0033451	-0.893792	3.2066	0.000802992	0.0201153	0.0216288	-1
FBgn0044810	-1.58165	1.17992	0.000837559	0.0209372	0.0216288	-1
FBgn0034141	-0.700779	3.94531	0.000852229	0.0212597	0.0216288	-1
FBgn0040843	-1.27224	1.81851	0.000871543	0.0216966	0.0216288	-1
FBgn0032833	-0.504991	9.2096	0.000901141	0.0222491	0.0216288	-1
FBgn0017566	-0.504507	9.37743	0.000903754	0.0222618	0.0216288	-1
FBgn0027580	-0.50814	8.6624	0.000905359	0.0222618	0.0216288	-1
FBgn0053533	-0.576904	5.19536	0.000918235	0.0224351	0.0216288	-1
FBgn0003479	-0.867124	2.87545	0.000920665	0.0224351	0.0216288	-1
FBgn0028479	-0.522025	7.23393	0.000921547	0.0224351	0.0216288	-1
FBgn0037891	-0.504378	9.00971	0.000931371	0.0226091	0.0216288	-1
FBgn0032382	-0.543902	5.98116	0.000933076	0.0226091	0.0216288	-1
FBgn0037292	-0.585042	5.15148	0.000946737	0.0228127	0.0216288	-1
FBgn0025592	-0.556756	5.7372	0.000950184	0.02285	0.0216288	-1
FBgn0031824	-0.736109	3.86723	0.000985773	0.0236585	0.0216288	-1
FBgn0037146	-0.50655	8.27224	0.000995144	0.0238359	0.0216288	-1
FBgn0029827	-1.06412	2.04636	0.00099738	0.023842	0.0216288	-1
FBgn0040931	-0.546001	5.95316	0.00101324	0.0241252	0.0216288	-1
FBgn0012036	-0.497921	9.43061	0.00104506	0.0248336	0.0216288	-1
FBgn0004629	-0.514058	7.38436	0.001057	0.0250398	0.0216288	-1
FBgn0036997	-1.0262	2.23177	0.0010579	0.0250398	0.0216288	-1
FBgn0050360	-0.500289	8.49192	0.00106764	0.0251901	0.0216288	-1
FBgn0039475	-0.61366	4.37692	0.00107111	0.0251901	0.0216288	-1
FBgn0031811	-0.851408	2.96469	0.00107213	0.0251901	0.0216288	-1
FBgn0014396	-0.505381	7.744	0.00107263	0.0251901	0.0216288	-1
FBgn0038730	-0.821587	2.75966	0.00110465	0.0258915	0.0216288	-1
FBgn0023550	-0.7429	3.33445	0.00111725	0.0261359	0.0216288	-1
FBgn0011770	-0.538319	5.96734	0.00114208	0.0266647	0.0216288	-1
FBgn0036436	-2.67497	0.263226	0.00116974	0.0271523	0.0216288	-1
FBgn0041579	-1.47084	1.86388	0.00118901	0.0275088	0.0216288	-1
FBgn0023479	-0.509817	7.35318	0.00119357	0.0275372	0.0216288	-1
FBgn0085360	-0.833984	3.23286	0.00120091	0.0275738	0.0216288	-1
FBgn0031646	-1.03622	2.02251	0.00120394	0.0275738	0.0216288	-1
FBgn0030993	-0.672683	4.06854	0.00123636	0.0282087	0.0216288	-1
FBgn0039349	-0.542416	5.954	0.00124267	0.0282991	0.0216288	-1
FBgn0028491	-0.528539	6.20369	0.00125099	0.0284345	0.0216288	-1
FBgn0050410	-0.555754	5.31515	0.00126395	0.0286749	0.0216288	-1
FBgn0036501	-0.557588	5.30972	0.00128459	0.0290336	0.0216288	-1
FBgn0040601	-0.764184	3.74272	0.00128778	0.0290512	0.0216288	-1
FBgn0039665	-1.04373	2.23527	0.00130324	0.0293448	0.0216288	-1
FBgn0036320	-1.04918	2.00478	0.00134172	0.0300986	0.0216288	-1
FBgn0005670	-0.69311	4.2505	0.00134944	0.0302153	0.0216288	-1
FBgn0053002	-0.611733	4.36134	0.00137186	0.0306604	0.0216288	-1
FBgn0030839	-0.641553	3.96238	0.00142765	0.031848	0.0216288	-1
FBgn0034470	-0.600052	4.45046	0.00144522	0.032097	0.0216288	-1
FBgn0035811	-0.498651	7.44459	0.00144682	0.032097	0.0216288	-1
FBgn0034856	-0.628682	4.11916	0.00145865	0.0322756	0.0216288	-1
FBgn0030558	-0.568674	5.06595	0.00146671	0.0323592	0.0216288	-1
FBgn0028544	-0.495589	7.63066	0.00147348	0.0324489	0.0216288	-1
FBgn0035186	-0.922961	2.63093	0.00147925	0.0325164	0.0216288	-1
FBgn0264296	-1.30478	1.46627	0.0015348	0.0336147	0.0216288	-1
FBgn0264753	-0.526706	5.75549	0.00154222	0.0336272	0.0216288	-1
FBgn0040773	-0.488381	8.10454	0.00154585	0.0336272	0.0216288	-1
FBgn0034488	-0.543701	5.46231	0.00155078	0.0336581	0.0216288	-1
FBgn0050344	-0.505484	6.66912	0.00155832	0.0337608	0.0216288	-1
FBgn0034618	-0.47818	9.84376	0.00161663	0.0348358	0.0216288	-1
FBgn0039670	-1.4013	1.57443	0.00168179	0.036175	0.0216288	-1
FBgn0030060	-0.594891	4.61976	0.00170524	0.0366139	0.0216288	-1
FBgn0039635	-0.478251	8.91961	0.00171933	0.0368362	0.0216288	-1
FBgn0263830	-0.848085	2.81861	0.0017488	0.0372407	0.0216288	-1
FBgn0001092	-0.474728	9.81096	0.00174918	0.0372407	0.0216288	-1
FBgn0029769	-0.634234	4.26502	0.00177369	0.0376135	0.0216288	-1
FBgn0025814	-0.564977	5.09931	0.00179456	0.0379223	0.0216288	-1
FBgn0036213	-0.476634	8.67699	0.00180038	0.0379786	0.0216288	-1
FBgn0038878	-0.536206	5.5611	0.00182319	0.0383923	0.0216288	-1
FBgn0040099	-0.698203	3.69075	0.00183772	0.0386242	0.0216288	-1
FBgn0036820	-0.570716	4.79794	0.00184062	0.0386242	0.0216288	-1
FBgn0034501	-0.477839	8.10086	0.0018674	0.0391179	0.0216288	-1
FBgn0039452	-0.560598	4.94223	0.00187928	0.0392982	0.0216288	-1
FBgn0034576	-0.483037	7.61363	0.00194532	0.0404681	0.0216288	-1
FBgn0052695	-0.664105	3.91195	0.00195884	0.0406088	0.0216288	-1
FBgn0033446	-0.516354	5.91864	0.00196599	0.0406868	0.0216288	-1
FBgn0275436	-0.518283	5.7354	0.00197311	0.0407641	0.0216288	-1
FBgn0046302	-0.556326	5.05151	0.00198239	0.0408856	0.0216288	-1
FBgn0259896	-0.755998	3.4685	0.00201171	0.0413485	0.0216288	-1
FBgn0250836	-0.591086	4.99507	0.00201566	0.0413588	0.0216288	-1
FBgn0028853	-0.537785	4.88631	0.00202369	0.0414528	0.0216288	-1
FBgn0036766	-0.545936	5.22876	0.00203538	0.0416215	0.0216288	-1
FBgn0031563	-0.687467	3.53359	0.00204239	0.0416938	0.0216288	-1
FBgn0034225	-0.571935	4.64935	0.00205451	0.0418702	0.0216288	-1
FBgn0266369	-0.54241	5.52506	0.00206101	0.0419316	0.0216288	-1
FBgn0037001	-0.469227	8.88973	0.00210258	0.0427051	0.0216288	-1
FBgn0031830	-0.47393	8.24506	0.00211378	0.0428601	0.0216288	-1
FBgn0031907	-0.511599	6.01455	0.00212282	0.0428988	0.0216288	-1
FBgn0035557	-1.20799	1.78687	0.00213136	0.0429991	0.0216288	-1
FBgn0037683	-0.625607	4.33473	0.00213803	0.0430615	0.0216288	-1
FBgn0030817	-0.620219	3.96423	0.00215581	0.043347	0.0216288	-1
FBgn0035360	-0.552838	4.80568	0.00216494	0.0434579	0.0216288	-1
FBgn0000579	-0.462981	10.8244	0.00217262	0.0435393	0.0216288	-1
FBgn0265185	-0.559804	4.99338	0.00218858	0.0437134	0.0216288	-1
FBgn0022359	-0.570402	4.75685	0.00222337	0.0443347	0.0216288	-1
FBgn0014031	-0.538559	5.48168	0.00223505	0.0444938	0.0216288	-1
FBgn0040211	-0.687719	3.60904	0.00225779	0.0448723	0.0216288	-1
FBgn0040832	-0.626198	4.24605	0.00227805	0.0452002	0.0216288	-1
FBgn0039941	-0.68378	3.67404	0.00231837	0.0459244	0.0216288	-1
FBgn0035147	-0.475816	7.49731	0.00232402	0.045935	0.0216288	-1
FBgn0033981	-0.758239	3.28782	0.00232655	0.045935	0.0216288	-1
FBgn0040060	-0.499616	6.33538	0.00233636	0.046008	0.0216288	-1
FBgn0004057	-0.493459	6.42983	0.0023379	0.046008	0.0216288	-1
FBgn0032518	-0.467187	8.17994	0.0023689	0.0463903	0.0216288	-1
FBgn0044030	-0.745671	3.39568	0.00240261	0.0468977	0.0216288	-1
FBgn0038074	-0.859462	3.16559	0.00242693	0.0472957	0.0216288	-1
FBgn0032001	-0.591667	4.25617	0.0024416	0.0475045	0.0216288	-1
FBgn0039818	-0.880109	2.35797	0.00246732	0.0479196	0.0216288	-1
FBgn0085345	-1.51552	0.794717	0.0024709	0.0479196	0.0216288	-1
FBgn0032494	-0.48375	6.61031	0.00248623	0.0480618	0.0216288	-1
FBgn0051233	-0.490697	6.50424	0.00250621	0.0483702	0.0216288	-1
FBgn0259237	-0.673838	3.71311	0.0025153	0.0483982	0.0216288	-1

## Sheet: M-comb
comb-all	comb-UP	comb-DOWN
FBgn0033774	FBgn0039161	FBgn0033774
FBgn0032055	FBgn0038879	FBgn0032055
FBgn0010357	FBgn0035439	FBgn0010357
FBgn0032049	FBgn0031751	FBgn0032049
FBgn0040001	FBgn0030940	FBgn0040001
FBgn0039342	FBgn0038412	FBgn0039342
FBgn0031653	FBgn0085225	FBgn0031653
FBgn0032068	FBgn0036563	FBgn0032068
FBgn0003358	FBgn0261560	FBgn0003358
FBgn0028534	FBgn0037128	FBgn0028534
FBgn0036024	FBgn0033863	FBgn0036024
FBgn0083936	FBgn0038774	FBgn0083936
FBgn0032069	FBgn0037461	FBgn0032069
FBgn0028920	FBgn0000253	FBgn0028920
FBgn0039471	FBgn0033279	FBgn0039471
FBgn0028533	FBgn0031248	FBgn0028533
FBgn0250841	FBgn0016675	FBgn0250841
FBgn0010425	FBgn0261817	FBgn0010425
FBgn0020906	FBgn0035234	FBgn0020906
FBgn0040606	FBgn0035553	FBgn0040606
FBgn0039777	FBgn0261714	FBgn0039777
FBgn0002571	FBgn0033442	FBgn0002571
FBgn0038820	FBgn0002789	FBgn0038820
FBgn0000592	FBgn0035612	FBgn0000592
FBgn0085241	FBgn0262787	FBgn0085241
FBgn0020765	FBgn0036589	FBgn0020765
FBgn0032066	FBgn0005626	FBgn0032066
FBgn0028583	FBgn0037636	FBgn0028583
FBgn0036970	FBgn0030928	FBgn0036970
FBgn0038450	FBgn0001180	FBgn0038450
FBgn0033294	FBgn0033862	FBgn0033294
FBgn0036738	FBgn0038916	FBgn0036738
FBgn0032505	FBgn0032025	FBgn0032505
FBgn0043576	FBgn0033869	FBgn0043576
FBgn0035666	FBgn0041094	FBgn0035666
FBgn0036996	FBgn0031453	FBgn0036996
FBgn0039161	FBgn0266363	FBgn0036656
FBgn0036656	FBgn0037464	FBgn0022355
FBgn0022355	FBgn0052774	FBgn0031654
FBgn0031654	FBgn0032835	FBgn0033792
FBgn0033792	FBgn0283625	FBgn0040959
FBgn0038879	FBgn0035049	FBgn0033820
FBgn0040959	FBgn0259791	FBgn0036422
FBgn0033820	FBgn0040651	FBgn0035670
FBgn0036422	FBgn0040904	FBgn0043575
FBgn0035670	FBgn0029728	FBgn0038702
FBgn0043575	FBgn0033519	FBgn0050042
FBgn0038702	FBgn0029708	FBgn0024289
FBgn0050042	FBgn0039805	FBgn0039768
FBgn0024289	FBgn0035299	FBgn0015035
FBgn0039768	FBgn0030897	FBgn0033296
FBgn0015035	FBgn0034850	FBgn0050008
FBgn0033296	FBgn0001257	FBgn0031305
FBgn0050008	FBgn0038718	FBgn0003356
FBgn0031305	FBgn0030614	FBgn0031925
FBgn0003356	FBgn0051176	FBgn0054026
FBgn0031925	FBgn0083938	FBgn0051343
FBgn0054026	FBgn0036254	FBgn0033728
FBgn0051343	FBgn0032717	FBgn0032472
FBgn0033728	FBgn0010424	FBgn0003357
FBgn0032472	FBgn0040817	FBgn0033271
FBgn0003357	FBgn0039511	FBgn0038973
FBgn0033271	FBgn0000097	FBgn0085358
FBgn0038973	FBgn0260943	FBgn0000406
FBgn0085358	FBgn0262487	FBgn0036969
FBgn0000406	FBgn0030667	FBgn0010241
FBgn0036969	FBgn0051105	FBgn0035978
FBgn0010241	FBgn0036659	FBgn0035620
FBgn0035978	FBgn0011217	FBgn0028532
FBgn0035620	FBgn0001226	FBgn0003863
FBgn0028532	FBgn0051910	FBgn0031176
FBgn0003863	FBgn0004414	FBgn0085359
FBgn0031176	FBgn0032322	FBgn0039682
FBgn0085359	FBgn0040905	FBgn0261675
FBgn0039682	FBgn0026141	FBgn0039778
FBgn0261675	FBgn0052440	FBgn0036831
FBgn0039778	FBgn0035539	FBgn0283427
FBgn0036831	FBgn0264894	FBgn0039840
FBgn0283427	FBgn0029951	FBgn0043470
FBgn0039840	FBgn0052512	FBgn0033733
FBgn0043470	FBgn0051245	FBgn0020506
FBgn0033733	FBgn0050325	FBgn0032076
FBgn0020506	FBgn0039210	FBgn0265267
FBgn0032076	FBgn0032973	FBgn0038819
FBgn0265267	FBgn0265266	FBgn0031942
FBgn0038819	FBgn0036232	FBgn0051148
FBgn0031942	FBgn0032587	FBgn0041194
FBgn0051148	FBgn0259680	FBgn0023477
FBgn0041194	FBgn0038607	FBgn0023197
FBgn0023477	FBgn0014859	FBgn0032726
FBgn0023197	FBgn0030455	FBgn0038449
FBgn0032726	FBgn0030158	FBgn0053306
FBgn0035439	FBgn0265263	FBgn0000078
FBgn0038449	FBgn0000308	FBgn0035926
FBgn0053306	FBgn0260026	FBgn0040813
FBgn0000078	FBgn0267486	FBgn0002939
FBgn0035926	FBgn0035241	FBgn0263763
FBgn0040813	FBgn0033818	FBgn0037684
FBgn0002939	FBgn0031264	FBgn0085453
FBgn0263763	FBgn0261806	FBgn0038790
FBgn0037684	FBgn0032400	FBgn0044812
FBgn0031751	FBgn0259701	FBgn0010383
FBgn0085453	FBgn0040989	FBgn0038257
FBgn0038790	FBgn0038100	FBgn0026755
FBgn0044812	FBgn0003319	FBgn0032144
FBgn0010383	FBgn0000527	FBgn0040502
FBgn0038257	FBgn0083068	FBgn0039184
FBgn0026755	FBgn0052170	FBgn0033731
FBgn0032144	FBgn0033819	FBgn0040735
FBgn0040502	FBgn0000489	FBgn0035280
FBgn0030940	FBgn0030050	FBgn0035619
FBgn0039184	FBgn0035813	FBgn0004034
FBgn0038412	FBgn0266000	FBgn0033597
FBgn0033731	FBgn0085391	FBgn0040733
FBgn0085225	FBgn0046999	FBgn0002569
FBgn0040735	FBgn0011760	FBgn0036985
FBgn0035280	FBgn0037166	FBgn0034511
FBgn0035619	FBgn0085249	FBgn0032266
FBgn0004034	FBgn0013277	FBgn0030968
FBgn0033597	FBgn0041579	FBgn0026565
FBgn0040733	FBgn0030073	FBgn0033327
FBgn0002569	FBgn0002563	FBgn0032265
FBgn0036985	FBgn0034290	FBgn0261853
FBgn0034511	FBgn0085353	FBgn0000079
FBgn0032266	FBgn0013278	FBgn0023535
FBgn0030968	FBgn0085427	FBgn0053138
FBgn0026565	FBgn0032824	FBgn0039030
FBgn0033327	FBgn0035308	FBgn0032820
FBgn0032265	FBgn0031617	FBgn0040349
FBgn0261853		FBgn0085201
FBgn0000079		FBgn0030777
FBgn0023535		FBgn0037765
FBgn0053138		FBgn0263234
FBgn0039030		FBgn0261575
FBgn0032820		FBgn0000094
FBgn0036563		FBgn0038701
FBgn0040349		FBgn0034289
FBgn0085201		FBgn0033297
FBgn0030777		FBgn0040827
FBgn0037765		FBgn0039472
FBgn0261560		FBgn0010222
FBgn0263234		FBgn0266455
FBgn0261575		FBgn0063494
FBgn0000094		FBgn0025583
FBgn0038701		FBgn0030098
FBgn0034289		FBgn0035484
FBgn0033297		FBgn0038924
FBgn0040827		FBgn0039298
FBgn0039472		FBgn0087002
FBgn0010222		FBgn0035665
FBgn0266455		FBgn0037485
FBgn0063494		FBgn0033423
FBgn0025583		FBgn0036767
FBgn0030098		FBgn0037782
FBgn0035484		FBgn0032067
FBgn0038924		FBgn0034329
FBgn0037128		FBgn0031929
FBgn0039298		FBgn0010053
FBgn0087002		FBgn0263200
FBgn0035665		FBgn0027584
FBgn0037485		FBgn0035667
FBgn0033423		FBgn0031813
FBgn0036767		FBgn0063491
FBgn0037782		FBgn0038135
FBgn0032067		FBgn0027073
FBgn0034329		FBgn0032387
FBgn0031929		FBgn0001089
FBgn0010053		FBgn0039154
FBgn0263200		FBgn0032287
FBgn0027584		FBgn0026562
FBgn0035667		FBgn0031533
FBgn0033863		FBgn0036262
FBgn0031813		FBgn0032538
FBgn0063491		FBgn0034406
FBgn0038135		FBgn0036157
FBgn0027073		FBgn0036015
FBgn0032387		FBgn0031937
FBgn0001089		FBgn0040687
FBgn0039154		FBgn0025595
FBgn0032287		FBgn0034887
FBgn0026562		FBgn0030737
FBgn0031533		FBgn0038484
FBgn0036262		FBgn0259715
FBgn0038774		FBgn0024957
FBgn0032538		FBgn0003076
FBgn0034406		FBgn0034330
FBgn0036157		FBgn0030775
FBgn0036015		FBgn0039114
FBgn0031937		FBgn0031860
FBgn0037461		FBgn0038804
FBgn0040687		FBgn0042627
FBgn0025595		FBgn0053120
FBgn0034887		FBgn0034583
FBgn0030737		FBgn0032394
FBgn0038484		FBgn0033821
FBgn0259715		FBgn0031089
FBgn0000253		FBgn0036022
FBgn0024957		FBgn0034663
FBgn0003076		FBgn0028516
FBgn0034330		FBgn0038845
FBgn0030775		FBgn0023170
FBgn0039114		FBgn0002869
FBgn0031860		FBgn0035076
FBgn0038804		FBgn0010246
FBgn0033279		FBgn0027611
FBgn0042627		FBgn0038795
FBgn0031248		FBgn0033787
FBgn0016675		FBgn0033999
FBgn0053120		FBgn0259998
FBgn0034583		FBgn0034471
FBgn0032394		FBgn0034436
FBgn0033821		FBgn0262146
FBgn0031089		FBgn0004654
FBgn0036022		FBgn0026315
FBgn0261817		FBgn0032669
FBgn0034663		FBgn0030774
FBgn0028516		FBgn0029823
FBgn0038845		FBgn0034229
FBgn0023170		FBgn0040064
FBgn0002869		FBgn0032087
FBgn0035076		FBgn0039151
FBgn0010246		FBgn0020385
FBgn0027611		FBgn0037801
FBgn0035234		FBgn0030575
FBgn0035553		FBgn0037763
FBgn0038795		FBgn0028543
FBgn0033787		FBgn0283525
FBgn0033999		FBgn0031428
FBgn0259998		FBgn0001248
FBgn0261714		FBgn0039800
FBgn0034471		FBgn0040582
FBgn0034436		FBgn0034629
FBgn0033442		FBgn0020513
FBgn0262146		FBgn0036992
FBgn0002789		FBgn0034885
FBgn0004654		FBgn0031930
FBgn0026315		FBgn0030776
FBgn0032669		FBgn0037288
FBgn0030774		FBgn0038865
FBgn0029823		FBgn0043530
FBgn0034229		FBgn0250815
FBgn0040064		FBgn0031034
FBgn0032087		FBgn0250814
FBgn0039151		FBgn0051463
FBgn0035612		FBgn0037678
FBgn0020385		FBgn0035022
FBgn0037801		FBgn0035356
FBgn0030575		FBgn0037057
FBgn0037763		FBgn0025620
FBgn0028543		FBgn0034331
FBgn0283525		FBgn0038398
FBgn0031428		FBgn0036717
FBgn0001248		FBgn0031741
FBgn0039800		FBgn0033246
FBgn0040582		FBgn0052054
FBgn0034629		FBgn0032143
FBgn0020513		FBgn0002570
FBgn0036992		FBgn0261061
FBgn0034885		FBgn0019928
FBgn0031930		FBgn0015010
FBgn0030776		FBgn0039697
FBgn0037288		FBgn0262782
FBgn0038865		FBgn0028945
FBgn0043530		FBgn0052483
FBgn0250815		FBgn0250906
FBgn0031034		FBgn0037090
FBgn0262787		FBgn0033723
FBgn0250814		FBgn0003961
FBgn0051463		FBgn0039873
FBgn0037678		FBgn0036857
FBgn0035022		FBgn0036910
FBgn0035356		FBgn0027560
FBgn0037057		FBgn0034318
FBgn0025620		FBgn0011556
FBgn0034331		FBgn0014417
FBgn0038398		FBgn0051103
FBgn0036717		FBgn0051198
FBgn0036589		FBgn0000052
FBgn0031741		FBgn0020508
FBgn0033246		FBgn0035753
FBgn0005626		FBgn0262547
FBgn0037636		FBgn0030773
FBgn0052054		FBgn0030731
FBgn0032143		FBgn0031879
FBgn0002570		FBgn0037807
FBgn0261061		FBgn0028526
FBgn0019928		FBgn0032283
FBgn0015010		FBgn0039802
FBgn0039697		FBgn0067905
FBgn0262782		FBgn0034733
FBgn0028945		FBgn0043471
FBgn0052483		FBgn0015575
FBgn0250906		FBgn0086355
FBgn0030928		FBgn0022774
FBgn0037090		FBgn0001989
FBgn0033723		FBgn0040259
FBgn0003961		FBgn0021765
FBgn0039873		FBgn0001091
FBgn0001180		FBgn0260008
FBgn0036857		FBgn0029828
FBgn0036910		FBgn0036824
FBgn0027560		FBgn0037714
FBgn0034318		FBgn0025456
FBgn0011556		FBgn0027601
FBgn0014417		FBgn0038700
FBgn0051103		FBgn0031693
FBgn0051198		FBgn0035886
FBgn0033862		FBgn0031913
FBgn0000052		FBgn0036323
FBgn0038916		FBgn0039719
FBgn0020508		FBgn0036587
FBgn0035753		FBgn0034943
FBgn0262547		FBgn0267408
FBgn0032025		FBgn0034200
FBgn0030773		FBgn0019830
FBgn0030731		FBgn0000150
FBgn0031879		FBgn0003074
FBgn0037807		FBgn0033742
FBgn0028526		FBgn0029831
FBgn0032283		FBgn0030292
FBgn0039802		FBgn0026721
FBgn0033869		FBgn0034582
FBgn0067905		FBgn0034440
FBgn0034733		FBgn0037696
FBgn0043471		FBgn0031971
FBgn0015575		FBgn0014427
FBgn0086355		FBgn0000053
FBgn0022774		FBgn0039761
FBgn0041094		FBgn0037934
FBgn0001989		FBgn0033234
FBgn0040259		FBgn0046878
FBgn0021765		FBgn0014869
FBgn0031453		FBgn0051091
FBgn0266363		FBgn0039728
FBgn0001091		FBgn0033465
FBgn0260008		FBgn0012034
FBgn0029828		FBgn0033555
FBgn0036824		FBgn0035355
FBgn0037714		FBgn0033101
FBgn0025456		FBgn0001125
FBgn0027601		FBgn0259682
FBgn0038700		FBgn0034276
FBgn0031693		FBgn0025680
FBgn0035886		FBgn0038194
FBgn0031913		FBgn0027657
FBgn0036323		FBgn0039099
FBgn0039719		FBgn0020389
FBgn0036587		FBgn0019957
FBgn0034943		FBgn0263235
FBgn0037464		FBgn0053494
FBgn0267408		FBgn0040705
FBgn0034200		FBgn0261608
FBgn0019830		FBgn0037340
FBgn0000150		FBgn0014454
FBgn0003074		FBgn0003308
FBgn0033742		FBgn0032896
FBgn0029831		FBgn0019644
FBgn0052774		FBgn0001208
FBgn0030292		FBgn0043783
FBgn0026721		FBgn0053127
FBgn0034582		FBgn0039827
FBgn0034440		FBgn0013307
FBgn0037696		FBgn0037328
FBgn0031971		FBgn0069923
FBgn0014427		FBgn0026428
FBgn0000053		FBgn0038897
FBgn0039761		FBgn0003965
FBgn0037934		FBgn0030148
FBgn0033234		FBgn0010044
FBgn0046878		FBgn0037723
FBgn0014869		FBgn0032350
FBgn0032835		FBgn0037387
FBgn0051091		FBgn0016691
FBgn0283625		FBgn0038930
FBgn0039728		FBgn0086687
FBgn0035049		FBgn0039529
FBgn0033465		FBgn0037004
FBgn0012034		FBgn0038214
FBgn0033555		FBgn0029990
FBgn0035355		FBgn0013763
FBgn0259791		FBgn0051414
FBgn0033101		FBgn0030985
FBgn0001125		FBgn0032889
FBgn0040651		FBgn0034394
FBgn0259682		FBgn0042105
FBgn0034276		FBgn0040257
FBgn0040904		FBgn0262007
FBgn0029728		FBgn0033139
FBgn0033519		FBgn0033702
FBgn0025680		FBgn0037975
FBgn0029708		FBgn0051548
FBgn0038194		FBgn0037354
FBgn0039805		FBgn0034512
FBgn0027657		FBgn0011272
FBgn0039099		FBgn0015001
FBgn0020389		FBgn0259101
FBgn0035299		FBgn0086450
FBgn0030897		FBgn0029888
FBgn0034850		FBgn0038463
FBgn0019957		FBgn0036549
FBgn0263235		FBgn0032264
FBgn0053494		FBgn0033451
FBgn0001257		FBgn0044810
FBgn0040705		FBgn0034141
FBgn0038718		FBgn0040843
FBgn0030614		FBgn0032833
FBgn0261608		FBgn0017566
FBgn0037340		FBgn0027580
FBgn0014454		FBgn0053533
FBgn0051176		FBgn0003479
FBgn0083938		FBgn0028479
FBgn0003308		FBgn0037891
FBgn0032896		FBgn0032382
FBgn0019644		FBgn0037292
FBgn0036254		FBgn0025592
FBgn0032717		FBgn0031824
FBgn0001208		FBgn0037146
FBgn0043783		FBgn0029827
FBgn0010424		FBgn0040931
FBgn0040817		FBgn0012036
FBgn0053127		FBgn0004629
FBgn0039827		FBgn0036997
FBgn0039511		FBgn0050360
FBgn0013307		FBgn0039475
FBgn0037328		FBgn0031811
FBgn0069923		FBgn0014396
FBgn0026428		FBgn0038730
FBgn0038897		FBgn0023550
FBgn0003965		FBgn0011770
FBgn0030148		FBgn0036436
FBgn0000097		FBgn0041579
FBgn0010044		FBgn0023479
FBgn0037723		FBgn0085360
FBgn0032350		FBgn0031646
FBgn0037387		FBgn0030993
FBgn0016691		FBgn0039349
FBgn0038930		FBgn0028491
FBgn0260943		FBgn0050410
FBgn0086687		FBgn0036501
FBgn0262487		FBgn0040601
FBgn0030667		FBgn0039665
FBgn0039529		FBgn0036320
FBgn0037004		FBgn0005670
FBgn0038214		FBgn0053002
FBgn0051105		FBgn0030839
FBgn0029990		FBgn0034470
FBgn0013763		FBgn0035811
FBgn0051414		FBgn0034856
FBgn0030985		FBgn0030558
FBgn0032889		FBgn0028544
FBgn0034394		FBgn0035186
FBgn0042105		FBgn0264296
FBgn0036659		FBgn0264753
FBgn0040257		FBgn0040773
FBgn0262007		FBgn0034488
FBgn0011217		FBgn0050344
FBgn0033139		FBgn0034618
FBgn0033702		FBgn0039670
FBgn0037975		FBgn0030060
FBgn0051548		FBgn0039635
FBgn0001226		FBgn0263830
FBgn0037354		FBgn0001092
FBgn0051910		FBgn0029769
FBgn0034512		FBgn0025814
FBgn0011272		FBgn0036213
FBgn0015001		FBgn0038878
FBgn0004414		FBgn0040099
FBgn0032322		FBgn0036820
FBgn0040905		FBgn0034501
FBgn0259101		FBgn0039452
FBgn0086450		FBgn0034576
FBgn0026141		FBgn0052695
FBgn0029888		FBgn0033446
FBgn0038463		FBgn0275436
FBgn0052440		FBgn0046302
FBgn0035539		FBgn0259896
FBgn0036549		FBgn0250836
FBgn0032264		FBgn0028853
FBgn0033451		FBgn0036766
FBgn0264894		FBgn0031563
FBgn0044810		FBgn0034225
FBgn0034141		FBgn0266369
FBgn0040843		FBgn0037001
FBgn0029951		FBgn0031830
FBgn0052512		FBgn0031907
FBgn0051245		FBgn0035557
FBgn0032833		FBgn0037683
FBgn0017566		FBgn0030817
FBgn0027580		FBgn0035360
FBgn0053533		FBgn0000579
FBgn0050325		FBgn0265185
FBgn0003479		FBgn0022359
FBgn0028479		FBgn0014031
FBgn0039210		FBgn0040211
FBgn0037891		FBgn0040832
FBgn0032382		FBgn0039941
FBgn0032973		FBgn0035147
FBgn0265266		FBgn0033981
FBgn0037292		FBgn0040060
FBgn0025592		FBgn0004057
FBgn0031824		FBgn0032518
FBgn0037146		FBgn0044030
FBgn0029827		FBgn0038074
FBgn0036232		FBgn0032001
FBgn0040931		FBgn0039818
FBgn0012036		FBgn0085345
FBgn0004629		FBgn0032494
FBgn0036997		FBgn0051233
FBgn0050360		FBgn0259237
FBgn0039475		FBgn0013684
FBgn0031811		FBgn0013679
FBgn0014396		FBgn0262952
FBgn0038730		FBgn0013681
FBgn0023550		FBgn0013678
FBgn0011770		FBgn0013675
FBgn0032587		FBgn0013672
FBgn0259680		FBgn0013674
FBgn0036436		FBgn0013676
FBgn0041579		FBgn0033027
FBgn0038607		FBgn0013680
FBgn0023479		FBgn0005633
FBgn0014859		FBgn0040007
FBgn0085360		FBgn0042119
FBgn0030455		FBgn0051205
FBgn0031646		FBgn0030615
FBgn0030158		FBgn0058002
FBgn0030993		FBgn0262880
FBgn0039349		FBgn0011227
FBgn0028491		FBgn0039932
FBgn0050410		FBgn0030733
FBgn0265263		FBgn0259963
FBgn0036501		FBgn0036839
FBgn0040601		FBgn0250835
FBgn0039665		FBgn0261858
FBgn0000308		FBgn0031232
FBgn0036320		FBgn0051769
FBgn0005670		FBgn0262099
FBgn0053002		FBgn0267327
FBgn0030839		FBgn0031560
FBgn0260026		FBgn0039297
FBgn0034470		FBgn0027586
FBgn0035811		FBgn0040653
FBgn0034856		FBgn0039896
FBgn0267486
FBgn0030558
FBgn0028544
FBgn0035186
FBgn0035241
FBgn0264296
FBgn0264753
FBgn0033818
FBgn0040773
FBgn0031264
FBgn0034488
FBgn0050344
FBgn0261806
FBgn0032400
FBgn0034618
FBgn0039670
FBgn0030060
FBgn0039635
FBgn0259701
FBgn0263830
FBgn0001092
FBgn0040989
FBgn0038100
FBgn0029769
FBgn0003319
FBgn0025814
FBgn0036213
FBgn0038878
FBgn0040099
FBgn0036820
FBgn0034501
FBgn0039452
FBgn0000527
FBgn0083068
FBgn0034576
FBgn0052170
FBgn0052695
FBgn0033446
FBgn0275436
FBgn0046302
FBgn0033819
FBgn0259896
FBgn0250836
FBgn0028853
FBgn0036766
FBgn0031563
FBgn0034225
FBgn0266369
FBgn0037001
FBgn0031830
FBgn0000489
FBgn0031907
FBgn0035557
FBgn0037683
FBgn0030817
FBgn0035360
FBgn0000579
FBgn0030050
FBgn0265185
FBgn0022359
FBgn0014031
FBgn0040211
FBgn0040832
FBgn0039941
FBgn0035147
FBgn0033981
FBgn0040060
FBgn0004057
FBgn0035813
FBgn0266000
FBgn0032518
FBgn0085391
FBgn0044030
FBgn0038074
FBgn0032001
FBgn0039818
FBgn0085345
FBgn0046999
FBgn0032494
FBgn0051233
FBgn0259237
FBgn0011760
FBgn0013684
FBgn0013679
FBgn0262952
FBgn0013681
FBgn0013678
FBgn0013675
FBgn0013672
FBgn0013674
FBgn0013676
FBgn0037166
FBgn0085249
FBgn0033027
FBgn0013680
FBgn0005633
FBgn0040007
FBgn0013277
FBgn0042119
FBgn0030073
FBgn0051205
FBgn0002563
FBgn0030615
FBgn0058002
FBgn0262880
FBgn0011227
FBgn0039932
FBgn0030733
FBgn0034290
FBgn0085353
FBgn0259963
FBgn0036839
FBgn0250835
FBgn0261858
FBgn0031232
FBgn0051769
FBgn0262099
FBgn0013278
FBgn0267327
FBgn0031560
FBgn0039297
FBgn0027586
FBgn0085427
FBgn0040653
FBgn0039896
FBgn0032824
FBgn0035308
FBgn0031617

## Sheet: M-DEGTI
DEGTI-M-UP	DEGTI-M-DOWN
FBgn0038879	FBgn0020906
FBgn0039161	FBgn0039777
FBgn0037128	FBgn0039778
FBgn0035049	FBgn0083936
FBgn0036589	FBgn0031654
FBgn0033869	FBgn0003358
FBgn0005626	FBgn0010425
FBgn0032835	FBgn0033774
FBgn0035553	FBgn0035667
FBgn0046999	FBgn0032068
FBgn0035539	FBgn0028534
FBgn0013278	FBgn0032066
FBgn0261817	FBgn0028533
FBgn0085225	FBgn0003356
FBgn0000097	FBgn0028920
FBgn0032025	FBgn0032069
FBgn0039805	FBgn0003357
FBgn0035234	FBgn0043576
FBgn0013277	FBgn0039471
FBgn0036563	FBgn0261675
FBgn0002789	FBgn0265267
FBgn0030073	FBgn0250841
FBgn0010424	FBgn0036969
FBgn0030928	FBgn0262099
FBgn0035612	FBgn0000592
FBgn0041094	FBgn0002571
FBgn0052170	FBgn0031653
FBgn0035439	FBgn0250815
FBgn0040817	FBgn0035619
FBgn0032322	FBgn0035670
FBgn0038412	FBgn0035620
FBgn0037166	FBgn0036970
FBgn0265266	FBgn0051148
FBgn0030940	FBgn0033327
FBgn0031453	FBgn0053306
FBgn0261560	FBgn0085358
FBgn0037636	FBgn0010357
FBgn0000308	FBgn0043470
FBgn0264894	FBgn0033271
	FBgn0261061
	FBgn0040959
	FBgn0028583
	FBgn0035665
	FBgn0030098
	FBgn0036996
	FBgn0036831
	FBgn0036422
	FBgn0085359
	FBgn0261853
	FBgn0033294
	FBgn0040687
	FBgn0035666
	FBgn0050008
	FBgn0031925
	FBgn0043575
	FBgn0038973
	FBgn0031305
	FBgn0033820
	FBgn0038701
	FBgn0032505
	FBgn0266455
	FBgn0267327
	FBgn0043530
	FBgn0004034
	FBgn0035886
	FBgn0000079
	FBgn0033733
	FBgn0250835
	FBgn0003863
	FBgn0054026
	FBgn0000078
	FBgn0263763
	FBgn0026755
	FBgn0031176
	FBgn0026565
	FBgn0020506
	FBgn0032049
	FBgn0038702
	FBgn0032472
	FBgn0039342
	FBgn0036015
	FBgn0038730
	FBgn0042627
	FBgn0085241

## Sheet: Germline
M25	logFC	logCPM	PValue	FDR	Cmn.Disp	UpDown.Cmn		M18	logFC	logCPM	PValue	FDR	Cmn.Disp	UpDown.Cmn
FBgn0013681	1.924	6.04429	1.72179e-28	2.07028e-24	0.0216288	1		FBgn0085195	1.76331	8.38844	4.56974e-29	5.49465e-25	0.0216288	1
FBgn0013679	1.77478	9.22683	1.73576e-27	1.04354e-23	0.0216288	1		FBgn0039685	1.6898	10.024	1.38145e-27	6.653e-24	0.0216288	1
FBgn0262952	1.7291	10.3318	2.23432e-26	8.95517e-23	0.0216288	1		FBgn0000640	1.69055	9.71846	1.65993e-27	6.653e-24	0.0216288	1
FBgn0013678	1.71668	11.9587	3.94767e-26	1.18667e-22	0.0216288	1		FBgn0002562	1.63258	10.0043	6.12098e-26	1.83997e-22	0.0216288	1
FBgn0013684	1.46481	8.90732	2.40913e-19	4.8279e-16	0.0216288	1		FBgn0000639	1.61722	12.6611	8.87526e-26	2.13432e-22	0.0216288	1
FBgn0028396	1.57936	5.74265	4.43637e-19	7.62041e-16	0.0216288	1		FBgn0002565	1.54653	11.5353	9.46109e-24	1.896e-20	0.0216288	1
FBgn0013672	1.39514	11.2485	6.40969e-18	8.56335e-15	0.0216288	1		FBgn0033774	2.75797	6.79322	6.64616e-23	1.14162e-19	0.0216288	1
FBgn0013676	1.37668	12.8636	1.55322e-17	1.86759e-14	0.0216288	1		FBgn0002563	1.50288	11.2378	1.49335e-22	2.24451e-19	0.0216288	1
FBgn0033725	1.43413	6.47231	1.01624e-16	1.01828e-13	0.0216288	1		FBgn0028396	1.73164	5.74265	1.71191e-22	2.28712e-19	0.0216288	1
FBgn0085195	1.35962	8.38844	1.10201e-16	1.01927e-13	0.0216288	1		FBgn0032824	1.81823	4.67005	2.33856e-22	2.81189e-19	0.0216288	1
FBgn0032639	1.53435	4.73598	1.55482e-15	1.33537e-12	0.0216288	1		FBgn0033725	1.54697	6.47231	5.20669e-21	5.69138e-18	0.0216288	1
FBgn0013675	1.27432	11.2716	3.04401e-15	2.28757e-12	0.0216288	1		FBgn0002564	1.41924	10.4384	2.79042e-20	2.796e-17	0.0216288	1
FBgn0040733	1.31656	5.57757	2.66184e-14	1.77811e-11	0.0216288	1		FBgn0034290	1.7098	4.93396	4.8086e-20	4.44759e-17	0.0216288	1
FBgn0000640	1.22947	9.71846	3.48652e-14	2.20642e-11	0.0216288	1		FBgn0039239	1.72027	4.73114	8.08769e-18	6.94617e-15	0.0216288	1
FBgn0002562	1.20089	10.0043	1.24123e-13	6.78388e-11	0.0216288	1		FBgn0010357	2.29011	6.65569	1.01821e-17	8.16199e-15	0.0216288	1
FBgn0002564	1.16585	10.4384	5.82171e-13	2.91668e-10	0.0216288	1		FBgn0001224	1.33434	8.0811	1.41986e-17	1.06702e-14	0.0216288	1
FBgn0013674	1.15764	13.7073	6.82217e-13	3.28119e-10	0.0216288	1		FBgn0087002	1.28544	11.216	4.69911e-17	3.32365e-14	0.0216288	1
FBgn0083972	1.26563	5.14271	2.91714e-12	1.34906e-09	0.0216288	1		FBgn0040732	1.32509	7.46052	6.20152e-17	4.0905e-14	0.0216288	1
FBgn0028514	2.35165	1.72011	1.20113e-11	4.98014e-09	0.0216288	1		FBgn0032639	1.61104	4.73598	6.46369e-17	4.0905e-14	0.0216288	1
FBgn0039685	1.08692	10.024	1.89259e-11	7.3408e-09	0.0216288	1		FBgn0028939	1.53201	5.23101	7.35324e-17	4.42077e-14	0.0216288	1
FBgn0051205	1.28728	4.27955	2.62618e-11	9.86787e-09	0.0216288	1		FBgn0000071	1.65097	4.41355	8.99721e-17	5.15155e-14	0.0216288	1
FBgn0000639	1.06216	12.6611	4.36123e-11	1.53223e-08	0.0216288	1		FBgn0029990	1.27262	9.50507	1.62325e-16	8.87182e-14	0.0216288	1
FBgn0031558	1.15402	5.90604	4.46009e-11	1.53223e-08	0.0216288	1		FBgn0032068	1.64162	5.55674	2.90131e-16	1.51676e-13	0.0216288	1
FBgn0036589	1.21051	5.02403	1.29528e-10	4.09854e-08	0.0216288	1		FBgn0036323	2.15848	3.85004	6.73103e-16	3.37225e-13	0.0216288	1
FBgn0001224	1.02257	8.0811	4.29041e-10	1.25824e-07	0.0216288	1		FBgn0036410	1.48932	5.10626	2.44771e-15	1.17725e-12	0.0216288	1
FBgn0002563	0.989585	11.2378	8.61458e-10	2.46623e-07	0.0216288	1		FBgn0051075	1.25216	7.37174	3.83219e-15	1.65813e-12	0.0216288	1
FBgn0036410	1.1354	5.10626	9.89264e-10	2.76626e-07	0.0216288	1		FBgn0259716	1.37425	5.70917	3.8426e-15	1.65813e-12	0.0216288	1
FBgn0036587	1.14602	4.68567	1.04158e-09	2.84636e-07	0.0216288	1		FBgn0037975	1.49044	4.88233	3.86125e-15	1.65813e-12	0.0216288	1
FBgn0030615	1.05795	5.57538	1.08823e-09	2.90775e-07	0.0216288	1		FBgn0030876	1.48171	4.80438	8.25642e-15	3.42328e-12	0.0216288	1
FBgn0025583	1.02528	6.13978	1.32614e-09	3.4664e-07	0.0216288	1		FBgn0032055	2.77121	6.21977	9.56791e-15	3.83482e-12	0.0216288	1
FBgn0040736	1.02085	6.74025	1.42844e-09	3.65438e-07	0.0216288	1		FBgn0033137	1.49045	4.80119	1.33756e-14	5.18802e-12	0.0216288	1
FBgn0032638	1.27462	3.98859	1.47937e-09	3.70582e-07	0.0216288	1		FBgn0005670	1.62799	4.2505	2.28385e-14	8.58158e-12	0.0216288	1
FBgn0040732	1.00049	7.46052	1.64476e-09	4.03604e-07	0.0216288	1		FBgn0040606	1.59168	5.51877	2.45059e-14	8.92905e-12	0.0216288	1
FBgn0067905	1.1894	3.88672	2.21141e-09	5.21372e-07	0.0216288	1		FBgn0033366	1.25179	6.33556	4.27635e-14	1.51232e-11	0.0216288	1
FBgn0032824	1.1479	4.67005	2.49903e-09	5.77852e-07	0.0216288	1		FBgn0039241	1.17133	7.71243	9.68575e-14	3.32747e-11	0.0216288	1
FBgn0063667	1.80417	2.02291	3.30076e-09	7.3497e-07	0.0216288	1		FBgn0031558	1.27471	5.90604	1.01104e-13	3.37688e-11	0.0216288	1
FBgn0038017	1.11056	4.97884	4.03887e-09	8.67202e-07	0.0216288	1		FBgn0040001	1.65702	6.88194	1.13876e-13	3.70066e-11	0.0216288	1
FBgn0034443	1.12649	4.55143	4.45723e-09	9.40242e-07	0.0216288	1		FBgn0032069	1.23785	7.12289	1.432e-13	4.53115e-11	0.0216288	1
FBgn0031560	1.09865	4.62899	5.14855e-09	1.06735e-06	0.0216288	1		FBgn0039031	1.33899	4.84191	4.27593e-13	1.3183e-10	0.0216288	1
FBgn0031559	1.15543	4.31869	8.31051e-09	1.63812e-06	0.0216288	1		FBgn0034276	1.5109	4.3306	4.5716e-13	1.37422e-10	0.0216288	1
FBgn0038838	2.5275	1.16275	9.43364e-09	1.82952e-06	0.0216288	1		FBgn0039114	1.18207	6.56344	8.73689e-13	2.56225e-10	0.0216288	1
FBgn0032322	1.45305	3.15623	1.6186e-08	3.08921e-06	0.0216288	1		FBgn0038846	1.15586	6.57787	1.14268e-12	3.27132e-10	0.0216288	1
FBgn0030326	1.06029	4.99659	1.67703e-08	3.15073e-06	0.0216288	1		FBgn0022774	1.16706	6.5468	1.34867e-12	3.77125e-10	0.0216288	1
FBgn0000071	1.12055	4.41355	2.09246e-08	3.87072e-06	0.0216288	1		FBgn0033133	1.46676	3.99939	1.80896e-12	4.94338e-10	0.0216288	1
FBgn0002565	0.901197	11.5353	2.26984e-08	4.13524e-06	0.0216288	1		FBgn0020513	1.0994	7.85174	2.51976e-12	6.7328e-10	0.0216288	1
FBgn0051778	0.986746	5.61839	2.46017e-08	4.31268e-06	0.0216288	1		FBgn0039682	1.09286	8.28803	3.4596e-12	9.04309e-10	0.0216288	1
FBgn0039239	1.10044	4.73114	2.47484e-08	4.31268e-06	0.0216288	1		FBgn0035312	2.24467	2.06553	4.74115e-12	1.21293e-09	0.0216288	1
FBgn0028939	0.988428	5.23101	4.41715e-08	7.43748e-06	0.0216288	1		FBgn0027578	1.13789	6.42025	5.85736e-12	1.46727e-09	0.0216288	1
FBgn0038180	0.894226	7.8656	4.97602e-08	8.19612e-06	0.0216288	1		FBgn0031653	2.61515	4.2662	6.60783e-12	1.62148e-09	0.0216288	1
FBgn0013680	1.22144	3.73627	1.41069e-07	2.14711e-05	0.0216288	1		FBgn0028534	1.62582	4.81219	6.86726e-12	1.65144e-09	0.0216288	1
FBgn0032773	0.850116	8.89849	1.67625e-07	2.5194e-05	0.0216288	1		FBgn0034356	1.43241	4.22906	1.04999e-11	2.4755e-09	0.0216288	1
FBgn0051769	0.916059	5.48935	2.12594e-07	3.15584e-05	0.0216288	1		FBgn0032287	1.57546	3.9816	1.26481e-11	2.92463e-09	0.0216288	1
FBgn0085320	1.18884	3.71303	2.44657e-07	3.58751e-05	0.0216288	1		FBgn0039073	1.2866	4.855	1.38664e-11	3.14584e-09	0.0216288	1
FBgn0030157	0.955499	4.90237	3.75345e-07	5.43753e-05	0.0216288	1		FBgn0010052	1.21185	5.29463	1.60899e-11	3.58268e-09	0.0216288	1
FBgn0040102	1.5489	2.06833	4.8709e-07	6.97235e-05	0.0216288	1		FBgn0031913	1.07546	7.13376	2.40317e-11	5.25377e-09	0.0216288	1
FBgn0030876	0.959644	4.80438	5.6153e-07	7.94333e-05	0.0216288	1		FBgn0022355	1.07703	7.73065	2.55063e-11	5.47656e-09	0.0216288	1
FBgn0046878	1.02413	3.78207	5.75415e-07	8.0451e-05	0.0216288	1		FBgn0032049	1.3834	6.45947	2.65956e-11	5.61028e-09	0.0216288	1
FBgn0028519	1.01689	4.25106	5.99669e-07	8.19366e-05	0.0216288	1		FBgn0040398	1.09864	6.3798	3.5307e-11	7.31952e-09	0.0216288	1
FBgn0029990	0.804225	9.50507	6.89243e-07	9.31175e-05	0.0216288	1		FBgn0027611	1.04429	7.58657	4.02188e-11	8.19646e-09	0.0216288	1
FBgn0283461	0.918595	5.28864	7.18455e-07	9.59856e-05	0.0216288	1		FBgn0032773	1.01419	8.89849	4.31213e-11	8.64151e-09	0.0216288	1
FBgn0032836	0.822935	6.92951	8.7008e-07	0.000114965	0.0216288	1		FBgn0283461	1.18402	5.28864	4.72269e-11	9.26759e-09	0.0216288	1
FBgn0005633	0.789829	10.8967	9.6866e-07	0.0001266	0.0216288	1		FBgn0038299	1.38391	4.33931	4.7787e-11	9.26759e-09	0.0216288	1
FBgn0051075	0.807489	7.37174	1.11945e-06	0.00014253	0.0216288	1		FBgn0038074	1.83569	3.16559	5.48393e-11	1.04665e-08	0.0216288	1
FBgn0040321	0.855228	5.6718	1.12611e-06	0.00014253	0.0216288	1		FBgn0039471	3.34052	4.21745	1.11328e-10	2.09158e-08	0.0216288	1
FBgn0050083	1.32196	2.58264	1.19708e-06	0.000149934	0.0216288	1		FBgn0029823	1.02606	7.28418	1.21664e-10	2.2506e-08	0.0216288	1
FBgn0039297	0.872427	5.00712	1.47081e-06	0.00018232	0.0216288	1		FBgn0250841	4.84587	3.17054	1.37961e-10	2.51339e-08	0.0216288	1
FBgn0040653	0.867974	5.33759	1.51594e-06	0.000185997	0.0216288	1		FBgn0051778	1.0995	5.61839	2.23671e-10	4.01405e-08	0.0216288	1
FBgn0038147	0.800337	6.84045	2.02335e-06	0.000243287	0.0216288	1		FBgn0030326	1.16814	4.99659	2.62376e-10	4.63943e-08	0.0216288	1
FBgn0033439	1.06062	3.55605	2.07647e-06	0.000247203	0.0216288	1		FBgn0042206	1.89914	2.61516	2.78335e-10	4.85028e-08	0.0216288	1
FBgn0027586	0.792657	6.74057	2.30317e-06	0.000271503	0.0216288	1		FBgn0037801	1.05795	6.20649	3.00183e-10	5.15628e-08	0.0216288	1
FBgn0039031	0.90747	4.84191	2.88435e-06	0.000336712	0.0216288	1		FBgn0038147	1.01304	6.84045	3.90979e-10	6.62131e-08	0.0216288	1
FBgn0027578	0.795579	6.42025	2.99398e-06	0.00034615	0.0216288	1		FBgn0036738	2.80892	3.52049	5.48377e-10	9.1579e-08	0.0216288	1
FBgn0026084	0.77692	7.1675	3.38249e-06	0.000380103	0.0216288	1		FBgn0032726	1.09542	5.81441	5.6779e-10	9.35221e-08	0.0216288	1
FBgn0039593	0.902096	4.40013	3.43683e-06	0.000382634	0.0216288	1		FBgn0032076	1.08136	6.08701	5.85499e-10	9.51357e-08	0.0216288	1
FBgn0029002	0.874973	4.79433	3.55177e-06	0.000391803	0.0216288	1		FBgn0030073	1.13375	4.81377	7.93735e-10	1.27252e-07	0.0216288	1
FBgn0038846	0.784326	6.57787	3.81379e-06	0.000416882	0.0216288	1		FBgn0030105	1.46386	3.39875	1.16144e-09	1.83751e-07	0.0216288	1
FBgn0033027	0.746856	9.35665	3.99486e-06	0.000428877	0.0216288	1		FBgn0039800	1.08069	5.63412	1.27528e-09	1.99143e-07	0.0216288	1
FBgn0042206	1.28951	2.61516	4.08379e-06	0.000434545	0.0216288	1		FBgn0262607	1.59751	2.96861	1.32583e-09	2.04382e-07	0.0216288	1
FBgn0028526	0.761726	6.98086	4.71514e-06	0.000492998	0.0216288	1		FBgn0036970	1.29317	5.71725	1.43054e-09	2.17731e-07	0.0216288	1
FBgn0015570	0.810886	5.3609	4.88545e-06	0.000506402	0.0216288	1		FBgn0085241	2.64751	3.84535	1.70706e-09	2.56242e-07	0.0216288	1
FBgn0035312	1.45993	2.06553	5.96383e-06	0.000612898	0.0216288	1		FBgn0041579	2.64766	1.86388	1.72618e-09	2.56242e-07	0.0216288	1
FBgn0259716	0.801998	5.70917	6.58347e-06	0.000670845	0.0216288	1		FBgn0036024	1.35308	6.21601	2.19384e-09	3.21692e-07	0.0216288	1
FBgn0087002	0.723665	11.216	7.17807e-06	0.000719243	0.0216288	1		FBgn0028920	1.31271	5.12766	2.27304e-09	3.28881e-07	0.0216288	1
FBgn0032400	0.728879	8.70105	7.99121e-06	0.000794101	0.0216288	1		FBgn0083972	1.07385	5.14271	2.29757e-09	3.28881e-07	0.0216288	1
FBgn0058002	0.84814	4.54263	1.08178e-05	0.00105751	0.0216288	1		FBgn0038838	2.56776	1.16275	2.52794e-09	3.57599e-07	0.0216288	1
FBgn0029147	0.871767	4.3226	1.16627e-05	0.0011309	0.0216288	1		FBgn0085320	1.36435	3.71303	2.58393e-09	3.6127e-07	0.0216288	1
FBgn0050287	2.04862	0.754328	1.25336e-05	0.00120564	0.0216288	1		FBgn0031432	1.04426	5.36758	4.43185e-09	6.12512e-07	0.0216288	1
FBgn0033875	0.72913	7.15505	1.27633e-05	0.00121798	0.0216288	1		FBgn0050026	1.28327	3.63559	4.86342e-09	6.6452e-07	0.0216288	1
FBgn0031717	0.773715	5.5781	1.41225e-05	0.00132663	0.0216288	1		FBgn0083936	3.84987	3.49955	5.22572e-09	7.06001e-07	0.0216288	1
FBgn0034329	0.963593	3.2409	1.53483e-05	0.00143061	0.0216288	1		FBgn0050359	0.930942	7.04839	5.35215e-09	7.15048e-07	0.0216288	1
FBgn0038879	0.7823	6.20656	1.58532e-05	0.0014663	0.0216288	1		FBgn0085235	1.32537	3.57463	9.81045e-09	1.29627e-06	0.0216288	1
FBgn0011227	0.71153	7.49528	1.6303e-05	0.00149639	0.0216288	1		FBgn0032285	1.07027	5.11875	1.26263e-08	1.65021e-06	0.0216288	1
FBgn0036590	0.76402	5.82692	1.75224e-05	0.00159613	0.0216288	1		FBgn0024289	0.929187	7.30343	1.45328e-08	1.87896e-06	0.0216288	1
FBgn0044047	0.865522	4.47165	1.9615e-05	0.00177331	0.0216288	1		FBgn0030041	0.977072	5.91731	1.80698e-08	2.3114e-06	0.0216288	1
FBgn0050026	0.981529	3.63559	2.00812e-05	0.00180192	0.0216288	1		FBgn0028543	1.0654	5.07923	2.13952e-08	2.70795e-06	0.0216288	1
FBgn0046876	0.910328	3.74842	2.02443e-05	0.00180309	0.0216288	1		FBgn0039151	0.949262	6.16424	2.30895e-08	2.89196e-06	0.0216288	1
FBgn0085235	0.958161	3.57463	2.32122e-05	0.00203725	0.0216288	1		FBgn0000053	0.867302	7.94691	2.52344e-08	3.12802e-06	0.0216288	1
FBgn0259203	1.78169	1.01834	2.3857e-05	0.00207867	0.0216288	1		FBgn0028519	1.16731	4.25106	3.01086e-08	3.69415e-06	0.0216288	1
FBgn0261925	1.29743	2.42999	2.53971e-05	0.00218125	0.0216288	1		FBgn0063667	1.8882	2.02291	3.25207e-08	3.94979e-06	0.0216288	1
FBgn0031561	0.705938	6.94098	2.60719e-05	0.00222333	0.0216288	1		FBgn0030968	1.00661	5.33017	3.44272e-08	4.13953e-06	0.0216288	1
FBgn0035022	0.740356	5.2579	2.74137e-05	0.00232129	0.0216288	1		FBgn0053120	1.67536	2.84878	4.36508e-08	5.1966e-06	0.0216288	1
FBgn0035985	0.745706	5.7892	2.8713e-05	0.00239753	0.0216288	1		FBgn0040321	0.952145	5.6718	4.50441e-08	5.30991e-06	0.0216288	1
FBgn0033137	0.806048	4.80119	3.23332e-05	0.00266283	0.0216288	1		FBgn0013763	0.88948	6.64376	6.00046e-08	6.95817e-06	0.0216288	1
FBgn0262362	1.07059	3.00602	3.44493e-05	0.00281781	0.0216288	1		FBgn0031559	1.17459	4.31869	6.0394e-08	6.95817e-06	0.0216288	1
FBgn0033170	0.86837	3.99078	3.62911e-05	0.00294841	0.0216288	1		FBgn0025456	0.899361	6.44514	6.07625e-08	6.95817e-06	0.0216288	1
FBgn0053459	1.94695	1.02133	4.49464e-05	0.00362708	0.0216288	1		FBgn0036782	1.96858	2.01485	6.34051e-08	7.1923e-06	0.0216288	1
FBgn0037129	0.837333	4.24977	4.81731e-05	0.00386156	0.0216288	1		FBgn0028533	1.28681	4.4993	6.93182e-08	7.78955e-06	0.0216288	1
FBgn0036782	1.48386	2.01485	4.92385e-05	0.00387517	0.0216288	1		FBgn0038214	1.89933	2.28219	8.15171e-08	9.07557e-06	0.0216288	1
FBgn0041710	0.881166	3.86376	5.09233e-05	0.00397599	0.0216288	1		FBgn0039768	1.31705	3.76124	9.30816e-08	1.0268e-05	0.0216288	1
FBgn0034276	0.792092	4.3306	5.41764e-05	0.00420269	0.0216288	1		FBgn0036587	1.07217	4.68567	1.09053e-07	1.19205e-05	0.0216288	1
FBgn0037126	0.810011	4.28724	5.83553e-05	0.00449784	0.0216288	1		FBgn0010497	0.951746	5.45142	1.21125e-07	1.31208e-05	0.0216288	1
FBgn0260008	0.665057	7.15732	6.01502e-05	0.00460666	0.0216288	1		FBgn0000592	0.915108	7.00672	1.32429e-07	1.41732e-05	0.0216288	1
FBgn0036106	0.648065	8.92882	6.87944e-05	0.00520242	0.0216288	1		FBgn0041710	1.13682	3.86376	1.33198e-07	1.41732e-05	0.0216288	1
FBgn0033366	0.685109	6.33556	7.10782e-05	0.00534153	0.0216288	1		FBgn0033170	1.18376	3.99078	1.38856e-07	1.46457e-05	0.0216288	1
FBgn0039073	0.749674	4.855	7.1538e-05	0.00534269	0.0216288	1		FBgn0000477	0.949426	5.24983	1.58615e-07	1.65842e-05	0.0216288	1
FBgn0262608	1.79488	0.722524	7.35161e-05	0.00545653	0.0216288	1		FBgn0033154	1.36007	3.20173	1.60397e-07	1.66259e-05	0.0216288	1
FBgn0034509	0.691036	5.7695	8.12019e-05	0.00599001	0.0216288	1		FBgn0030051	1.31151	3.25232	2.10807e-07	2.16129e-05	0.0216288	1
FBgn0040735	0.7463	4.54989	8.34359e-05	0.0060802	0.0216288	1		FBgn0034200	0.885933	6.17196	2.12102e-07	2.16129e-05	0.0216288	1
FBgn0085232	1.13753	2.29476	8.4428e-05	0.00611543	0.0216288	1		FBgn0039342	1.5465	5.03462	2.29213e-07	2.31602e-05	0.0216288	1
FBgn0031261	0.872637	3.6448	8.63895e-05	0.00622005	0.0216288	1		FBgn0032253	0.91921	5.35726	2.68715e-07	2.69253e-05	0.0216288	1
FBgn0038465	0.656397	6.68575	9.75879e-05	0.00697458	0.0216288	1		FBgn0043578	1.44336	2.59782	2.93958e-07	2.92111e-05	0.0216288	1
FBgn0053493	0.77704	4.50894	9.86018e-05	0.00697458	0.0216288	1		FBgn0033439	1.22792	3.55605	3.26908e-07	3.22192e-05	0.0216288	1
FBgn0002440	0.791239	4.38699	9.86094e-05	0.00697458	0.0216288	1		FBgn0044047	0.982679	4.47165	3.45977e-07	3.38214e-05	0.0216288	1
FBgn0037128	0.886875	3.74281	0.000101374	0.00712818	0.0216288	1		FBgn0000406	0.836519	7.01265	3.75006e-07	3.63411e-05	0.0216288	1
FBgn0040850	0.893524	3.40814	0.000109228	0.00759164	0.0216288	1		FBgn0016715	0.907229	5.18569	3.77797e-07	3.63411e-05	0.0216288	1
FBgn0262808	1.94855	0.427445	0.000112657	0.00773914	0.0216288	1		FBgn0025620	0.974938	5.14887	4.03539e-07	3.83508e-05	0.0216288	1
FBgn0040007	0.646602	6.75791	0.000113234	0.00773914	0.0216288	1		FBgn0001208	0.821209	6.68966	4.05069e-07	3.83508e-05	0.0216288	1
FBgn0035496	0.841716	3.62155	0.000113281	0.00773914	0.0216288	1		FBgn0015570	0.89874	5.3609	4.34133e-07	4.07814e-05	0.0216288	1
FBgn0039485	0.844899	3.88203	0.000117508	0.0079826	0.0216288	1		FBgn0031717	0.855336	5.5781	4.81992e-07	4.49262e-05	0.0216288	1
FBgn0010052	0.707441	5.29463	0.000121021	0.00817502	0.0216288	1		FBgn0051343	0.843965	6.71639	5.29623e-07	4.88209e-05	0.0216288	1
FBgn0051313	0.656126	6.37489	0.00012665	0.0085075	0.0216288	1		FBgn0266369	0.887994	5.52506	5.31898e-07	4.88209e-05	0.0216288	1
FBgn0069923	0.701592	4.90917	0.000127718	0.00853157	0.0216288	1		FBgn0023535	1.08829	4.28632	5.40246e-07	4.92115e-05	0.0216288	1
FBgn0032785	0.789642	3.99331	0.000136279	0.00900338	0.0216288	1		FBgn0050287	2.98296	0.754328	5.53173e-07	5.00101e-05	0.0216288	1
FBgn0032973	0.66306	5.8708	0.000141228	0.00922895	0.0216288	1		FBgn0041194	0.823617	6.55752	5.98247e-07	5.36815e-05	0.0216288	1
FBgn0050148	1.32929	1.83611	0.000142512	0.00926249	0.0216288	1		FBgn0010425	2.96788	3.79113	6.30374e-07	5.61453e-05	0.0216288	1
FBgn0025456	0.642324	6.44514	0.000144772	0.00935879	0.0216288	1		FBgn0002869	1.65487	2.0125	6.40829e-07	5.66568e-05	0.0216288	1
FBgn0014000	0.751385	4.40501	0.000160163	0.0101756	0.0216288	1		FBgn0028583	0.988141	5.85758	6.77603e-07	5.94708e-05	0.0216288	1
FBgn0030262	0.913686	3.35629	0.000160792	0.0101756	0.0216288	1		FBgn0034443	0.950772	4.55143	8.06664e-07	7.0285e-05	0.0216288	1
FBgn0033133	0.806643	3.99939	0.000172925	0.0108295	0.0216288	1		FBgn0064237	1.01309	4.3034	8.20585e-07	7.09835e-05	0.0216288	1
FBgn0030334	1.03004	2.81597	0.000192703	0.0118824	0.0216288	1		FBgn0033821	0.976325	4.86307	8.39445e-07	7.20963e-05	0.0216288	1
FBgn0053977	1.27183	1.63837	0.000204523	0.0125468	0.0216288	1		FBgn0261925	1.46992	2.42999	9.59195e-07	8.17969e-05	0.0216288	1
FBgn0036588	1.39198	1.48743	0.000212601	0.0129107	0.0216288	1		FBgn0085453	0.987657	4.72637	1.12927e-06	9.56218e-05	0.0216288	1
FBgn0262539	0.799044	3.68937	0.000229075	0.0138262	0.0216288	1		FBgn0051076	1.25552	2.78759	1.16245e-06	9.77432e-05	0.0216288	1
FBgn0261990	0.648608	5.72324	0.000238088	0.0141779	0.0216288	1		FBgn0034512	0.794854	6.6092	1.23208e-06	0.000102878	0.0216288	1
FBgn0051997	0.664271	5.21051	0.000247371	0.0146522	0.0216288	1		FBgn0037166	0.9964	3.76149	1.25497e-06	0.000104067	0.0216288	1
FBgn0050359	0.611671	7.04839	0.000254499	0.0148548	0.0216288	1		FBgn0039593	0.96525	4.40013	1.34351e-06	0.000110646	0.0216288	1
FBgn0262538	0.703095	4.53182	0.000258886	0.0150379	0.0216288	1		FBgn0035806	1.14563	3.68454	1.36307e-06	0.000111494	0.0216288	1
FBgn0038214	1.09412	2.28219	0.000300474	0.0173697	0.0216288	1		FBgn0259682	0.82087	5.83693	1.38167e-06	0.000112251	0.0216288	1
FBgn0036839	0.65027	5.14585	0.000315594	0.0181565	0.0216288	1		FBgn0032387	1.06398	3.93844	1.45122e-06	0.000117111	0.0216288	1
FBgn0262531	1.28821	2.01591	0.000334766	0.0191677	0.0216288	1		FBgn0000052	0.780909	6.73051	1.47032e-06	0.000117861	0.0216288	1
FBgn0034215	0.663689	4.92682	0.00033924	0.0193318	0.0216288	1		FBgn0030251	0.862693	5.19903	1.93777e-06	0.000154303	0.0216288	1
FBgn0031563	0.79221	3.53359	0.00034618	0.0195421	0.0216288	1		FBgn0053494	1.0984	3.78035	2.15783e-06	0.000170695	0.0216288	1
FBgn0001114	0.588446	7.87757	0.000350182	0.0196757	0.0216288	1		FBgn0020385	0.746002	7.55212	2.1755e-06	0.000170968	0.0216288	1
FBgn0004240	1.35797	2.12167	0.000361622	0.0202239	0.0216288	1		FBgn0051636	1.0254	3.72762	2.21233e-06	0.000172734	0.0216288	1
FBgn0262607	0.935621	2.96861	0.000387527	0.0215723	0.0216288	1		FBgn0032066	1.28059	3.99476	2.49319e-06	0.000192433	0.0216288	1
FBgn0030829	0.587032	7.25339	0.000408444	0.0225872	0.0216288	1		FBgn0038702	1.0111	4.67145	2.49664e-06	0.000192433	0.0216288	1
FBgn0085256	0.839148	3.54781	0.000409515	0.0225872	0.0216288	1		FBgn0039022	1.02532	3.62735	2.55177e-06	0.00019543	0.0216288	1
FBgn0034331	0.600155	6.18615	0.000420671	0.0230966	0.0216288	1		FBgn0030262	1.19607	3.35629	2.61593e-06	0.000199075	0.0216288	1
FBgn0010415	0.577387	7.75324	0.000474933	0.0259572	0.0216288	1		FBgn0000566	0.783273	5.93319	2.86215e-06	0.000216443	0.0216288	1
FBgn0031453	0.582954	7.27766	0.000505987	0.0275294	0.0216288	1		FBgn0020765	0.926383	6.51196	2.94756e-06	0.000221509	0.0216288	1
FBgn0035358	0.724939	4.03848	0.000562373	0.0304593	0.0216288	1		FBgn0003358	1.72676	4.24847	3.24188e-06	0.000242114	0.0216288	1
FBgn0034356	0.711361	4.22906	0.000585985	0.0314549	0.0216288	1		FBgn0013278	1.55994	2.14086	3.95367e-06	0.00029345	0.0216288	1
FBgn0032803	0.616576	5.31311	0.00060529	0.0322035	0.0216288	1		FBgn0031092	0.918607	4.59387	4.30786e-06	0.000317778	0.0216288	1
FBgn0033320	0.589046	6.00819	0.000629644	0.0330605	0.0216288	1		FBgn0038660	1.24283	3.08184	4.35301e-06	0.00031915	0.0216288	1
FBgn0034200	0.590703	6.17196	0.000633121	0.0330985	0.0216288	1		FBgn0040735	1.016	4.54989	4.50677e-06	0.000328421	0.0216288	1
FBgn0027611	0.56275	7.58657	0.000637584	0.0331638	0.0216288	1		FBgn0002571	1.13005	4.52637	4.54941e-06	0.000329531	0.0216288	1
FBgn0030073	0.689335	4.81377	0.000639888	0.0331638	0.0216288	1		FBgn0034331	0.776552	6.18615	4.58642e-06	0.000330222	0.0216288	1
FBgn0034140	0.605336	5.73764	0.000645068	0.0332888	0.0216288	1		FBgn0010222	0.888381	4.80728	4.64053e-06	0.00033213	0.0216288	1
FBgn0046763	0.710348	3.92145	0.000671146	0.0344866	0.0216288	1		FBgn0035090	0.790214	5.64879	4.82706e-06	0.000341932	0.0216288	1
FBgn0086691	0.592159	5.72142	0.000719762	0.0368273	0.0216288	1		FBgn0001967	1.69752	1.62986	4.83437e-06	0.000341932	0.0216288	1
FBgn0037715	0.552405	8.09414	0.00074931	0.0380238	0.0216288	1		FBgn0040736	0.734598	6.74025	4.98648e-06	0.000350628	0.0216288	1
FBgn0261057	1.12398	1.69274	0.00075561	0.0380238	0.0216288	1		FBgn0040733	0.858826	5.57757	5.22862e-06	0.000365517	0.0216288	1
FBgn0034290	0.644859	4.93396	0.000755796	0.0380238	0.0216288	1		FBgn0262362	1.16835	3.00602	5.38257e-06	0.000374104	0.0216288	1
FBgn0053217	0.733936	3.60805	0.00076769	0.0384612	0.0216288	1		FBgn0053307	1.70883	1.77892	6.51014e-06	0.000447875	0.0216288	1
FBgn0034761	0.805134	3.19074	0.000814661	0.0406452	0.0216288	1		FBgn0010225	0.698615	8.1254	6.53531e-06	0.000447875	0.0216288	1
FBgn0037890	0.56384	6.69431	0.000821769	0.0408304	0.0216288	1		FBgn0023479	0.713024	7.35318	6.55572e-06	0.000447875	0.0216288	1
FBgn0050151	0.840843	2.9749	0.000834647	0.0412996	0.0216288	1		FBgn0046878	1.093	3.78207	6.73276e-06	0.000457371	0.0216288	1
FBgn0040730	1.33753	1.13547	0.000873529	0.0428707	0.0216288	1		FBgn0002939	0.88568	5.03855	6.84088e-06	0.000462105	0.0216288	1
FBgn0030105	0.820777	3.39875	0.000887335	0.0433712	0.0216288	1		FBgn0036996	1.33182	3.86941	7.0316e-06	0.000472335	0.0216288	1
FBgn0085452	0.776036	3.08705	0.000924762	0.0448847	0.0216288	1		FBgn0053493	0.840892	4.50894	7.38648e-06	0.000493417	0.0216288	1
FBgn0031913	0.553134	7.13376	0.000926115	0.0448847	0.0216288	1		FBgn0033294	1.01619	4.46638	7.78486e-06	0.000517156	0.0216288	1
FBgn0040942	0.597146	5.28892	0.000929498	0.0448847	0.0216288	1		FBgn0030362	0.698652	7.60883	8.38719e-06	0.000554108	0.0216288	1
FBgn0263040	1.65442	0.770437	0.000980102	0.047139	0.0216288	1		FBgn0029093	0.683209	8.36372	9.18982e-06	0.000603816	0.0216288	1
FBgn0037396	0.953373	3.08883	0.000988089	0.0471837	0.0216288	1		FBgn0031824	1.02315	3.86723	9.57406e-06	0.000625644	0.0216288	1
FBgn0033774	-1.86733	6.79322	2.67048e-22	6.42198e-19	0.0216288	-1		FBgn0028532	1.95946	2.22169	9.83264e-06	0.000639068	0.0216288	1
FBgn0031653	-2.28134	4.2662	1.07543e-18	1.61637e-15	0.0216288	-1		FBgn0037370	0.791711	5.26794	1.0446e-05	0.000671674	0.0216288	1
FBgn0010357	-1.65727	6.65569	1.74535e-17	1.90783e-14	0.0216288	-1		FBgn0037779	0.974209	3.8395	1.10082e-05	0.000704056	0.0216288	1
FBgn0032049	-1.4643	6.45947	1.88336e-15	1.5097e-12	0.0216288	-1		FBgn0038257	0.709325	7.01737	1.16479e-05	0.000741025	0.0216288	1
FBgn0020906	-2.84352	3.95899	6.87288e-15	4.86115e-12	0.0216288	-1		FBgn0032864	0.840985	4.76792	1.26274e-05	0.000799113	0.0216288	1
FBgn0043576	-3.77172	2.10816	4.05171e-14	2.43589e-11	0.0216288	-1		FBgn0003388	1.01419	3.48813	1.28045e-05	0.000806077	0.0216288	1
FBgn0039777	-1.98147	4.54302	6.09752e-14	3.49127e-11	0.0216288	-1		FBgn0032551	2.56841	0.788173	1.32985e-05	0.00083282	0.0216288	1
FBgn0003358	-1.69998	4.24847	3.84808e-13	2.01171e-10	0.0216288	-1		FBgn0086691	0.751006	5.72142	1.38364e-05	0.000860778	0.0216288	1
FBgn0028533	-1.4047	4.4993	3.65048e-12	1.62568e-09	0.0216288	-1		FBgn0038071	1.22813	2.82847	1.38881e-05	0.000860778	0.0216288	1
FBgn0031654	-3.21146	3.00333	8.21104e-12	3.52606e-09	0.0216288	-1		FBgn0038790	0.891791	4.72722	1.55304e-05	0.000956337	0.0216288	1
FBgn0035670	-1.25592	5.91504	1.42468e-11	5.71014e-09	0.0216288	-1		FBgn0037396	1.30183	3.08883	1.5589e-05	0.000956337	0.0216288	1
FBgn0032055	-1.2359	6.21977	3.7233e-11	1.35663e-08	0.0216288	-1		FBgn0038291	0.759535	5.36887	1.62995e-05	0.000994846	0.0216288	1
FBgn0010425	-1.98816	3.79113	7.419e-11	2.47795e-08	0.0216288	-1		FBgn0029831	0.691654	6.80083	1.64213e-05	0.000997223	0.0216288	1
FBgn0033294	-1.30119	4.46638	9.42053e-11	3.06142e-08	0.0216288	-1		FBgn0034329	1.21905	3.2409	1.65772e-05	0.00100163	0.0216288	1
FBgn0032068	-1.14716	5.55674	2.21692e-10	6.83494e-08	0.0216288	-1		FBgn0019952	0.742185	5.66597	1.69285e-05	0.00101774	0.0216288	1
FBgn0028920	-1.16999	5.12766	4.26926e-10	1.25824e-07	0.0216288	-1		FBgn0283427	0.650593	10.1675	1.96003e-05	0.00117251	0.0216288	1
FBgn0028583	-1.14717	5.85758	1.98498e-09	4.77348e-07	0.0216288	-1		FBgn0025583	0.73012	6.13978	1.97696e-05	0.00117678	0.0216288	1
FBgn0002571	-1.19021	4.52637	2.73485e-09	6.20449e-07	0.0216288	-1		FBgn0031560	0.83257	4.62899	2.02808e-05	0.00120126	0.0216288	1
FBgn0035666	-1.53029	3.63491	3.36948e-09	7.36631e-07	0.0216288	-1		FBgn0040503	1.19801	2.72837	2.05316e-05	0.00121016	0.0216288	1
FBgn0032069	-0.995009	7.12289	5.62388e-09	1.14613e-06	0.0216288	-1		FBgn0033792	1.56081	3.37422	2.0684e-05	0.00121319	0.0216288	1
FBgn0028534	-1.09431	4.81219	7.92337e-09	1.58784e-06	0.0216288	-1		FBgn0053138	0.651524	9.20468	2.11471e-05	0.00123434	0.0216288	1
FBgn0036024	-1.06013	6.21601	2.37841e-08	4.26836e-06	0.0216288	-1		FBgn0036549	0.697879	6.47916	2.26275e-05	0.00131437	0.0216288	1
FBgn0040001	-0.994882	6.88194	3.20473e-08	5.5048e-06	0.0216288	-1		FBgn0037730	0.953887	3.72364	2.3035e-05	0.0013316	0.0216288	1
FBgn0036422	-1.13972	4.66711	4.45358e-08	7.43748e-06	0.0216288	-1		FBgn0036262	0.754993	5.78825	2.37634e-05	0.00136713	0.0216288	1
FBgn0085249	-0.999718	6.78162	5.84764e-08	9.50163e-06	0.0216288	-1		FBgn0021765	0.711779	6.05078	2.58361e-05	0.0014793	0.0216288	1
FBgn0036996	-1.29387	3.86941	7.1799e-08	1.15108e-05	0.0216288	-1		FBgn0032638	0.92873	3.98859	2.62235e-05	0.0014885	0.0216288	1
FBgn0261675	-1.81661	2.54221	8.92453e-08	1.41195e-05	0.0216288	-1		FBgn0036767	1.57763	2.20678	2.62443e-05	0.0014885	0.0216288	1
FBgn0085358	-3.03737	1.19563	1.10704e-07	1.7287e-05	0.0216288	-1		FBgn0014031	0.751023	5.48168	2.65343e-05	0.00149272	0.0216288	1
FBgn0003357	-1.72928	3.40181	1.35433e-07	2.08775e-05	0.0216288	-1		FBgn0262531	1.58345	2.01591	2.6567e-05	0.00149272	0.0216288	1
FBgn0035620	-1.73838	2.79782	5.89689e-07	8.14991e-05	0.0216288	-1		FBgn0034887	1.09637	3.44322	2.68937e-05	0.00150405	0.0216288	1
FBgn0035667	-4.0096	2.27854	9.93396e-07	0.000128436	0.0216288	-1		FBgn0000241	0.863747	4.0769	2.79647e-05	0.0015567	0.0216288	1
FBgn0250841	-1.26863	3.17054	1.64339e-06	0.000199598	0.0216288	-1		FBgn0003961	1.67126	2.16154	3.07942e-05	0.00170244	0.0216288	1
FBgn0039342	-0.954219	5.03462	3.0968e-06	0.000354628	0.0216288	-1		FBgn0028526	0.674839	6.98086	3.0866e-05	0.00170244	0.0216288	1
FBgn0039471	-1.14326	4.21745	3.12698e-06	0.000354706	0.0216288	-1		FBgn0031470	1.93988	1.15566	3.15021e-05	0.0017296	0.0216288	1
FBgn0040959	-1.34278	2.91471	3.99129e-06	0.000428877	0.0216288	-1		FBgn0034117	0.742082	5.28257	3.18336e-05	0.00173985	0.0216288	1
FBgn0039778	-1.98958	3.23472	4.3954e-06	0.000463599	0.0216288	-1		FBgn0014417	0.998691	3.65088	3.35563e-05	0.00182571	0.0216288	1
FBgn0038820	-0.767541	7.72457	6.65569e-06	0.000672505	0.0216288	-1		FBgn0034140	0.71274	5.73764	3.41481e-05	0.00184953	0.0216288	1
FBgn0020506	-2.00594	1.79745	8.38975e-06	0.000826872	0.0216288	-1		FBgn0030157	0.748613	4.90237	3.795e-05	0.00204624	0.0216288	1
FBgn0030098	-1.00171	3.55514	1.32429e-05	0.0012538	0.0216288	-1		FBgn0001114	0.637835	7.87757	3.95961e-05	0.00211876	0.0216288	1
FBgn0053306	-1.73542	1.48136	2.18113e-05	0.00192838	0.0216288	-1		FBgn0050414	1.40619	1.85762	3.96475e-05	0.00211876	0.0216288	1
FBgn0032144	-0.822092	5.37349	2.42435e-05	0.00209715	0.0216288	-1		FBgn0035434	1.03376	3.63342	4.09092e-05	0.00217651	0.0216288	1
FBgn0263234	-1.18431	2.96137	2.86519e-05	0.00239753	0.0216288	-1		FBgn0037684	0.827702	4.8578	4.13483e-05	0.00219018	0.0216288	1
FBgn0003863	-0.710485	7.94023	3.00795e-05	0.00249432	0.0216288	-1		FBgn0020906	5.31775	3.95899	4.16695e-05	0.00219525	0.0216288	1
FBgn0051343	-0.705803	6.71639	4.88437e-05	0.00387517	0.0216288	-1		FBgn0034364	0.878595	3.7382	4.18092e-05	0.00219525	0.0216288	1
FBgn0019928	-1.9879	1.24971	4.93098e-05	0.00387517	0.0216288	-1		FBgn0032213	0.721425	5.59151	4.43989e-05	0.0023211	0.0216288	1
FBgn0036015	-1.27638	3.02182	6.18131e-05	0.00470406	0.0216288	-1		FBgn0040959	1.96667	2.91471	4.65835e-05	0.00242476	0.0216288	1
FBgn0039203	-1.19759	2.58837	8.34268e-05	0.0060802	0.0216288	-1		FBgn0038716	0.832377	4.16945	4.75147e-05	0.00246257	0.0216288	1
FBgn0040502	-1.45825	2.43104	0.000102067	0.00713519	0.0216288	-1		FBgn0020416	0.757649	4.84515	4.94413e-05	0.00255142	0.0216288	1
FBgn0044812	-2.10576	0.990034	0.000135164	0.00897907	0.0216288	-1		FBgn0052695	0.888375	3.91195	5.17127e-05	0.00265724	0.0216288	1
FBgn0040060	-0.684306	6.33538	0.000140513	0.00922895	0.0216288	-1		FBgn0033728	0.661478	7.94993	5.36142e-05	0.00274322	0.0216288	1
FBgn0039873	-0.714665	5.63055	0.00015228	0.00976143	0.0216288	-1		FBgn0026562	0.670864	6.42601	5.67366e-05	0.00289068	0.0216288	1
FBgn0032066	-0.736983	3.99476	0.000152624	0.00976143	0.0216288	-1		FBgn0039452	0.757237	4.94223	6.27799e-05	0.00318509	0.0216288	1
FBgn0000079	-0.71933	5.97282	0.000165868	0.0104419	0.0216288	-1		FBgn0031970	0.79441	4.40376	6.41715e-05	0.00324201	0.0216288	1
FBgn0039184	-0.894231	3.79274	0.000176422	0.0109912	0.0216288	-1		FBgn0063497	0.704315	5.4938	6.74178e-05	0.00339176	0.0216288	1
FBgn0039768	-0.797004	3.76124	0.000185751	0.0115127	0.0216288	-1		FBgn0034199	0.800312	4.37869	6.88435e-05	0.00344906	0.0216288	1
FBgn0043470	-0.917888	3.06873	0.000206523	0.0126052	0.0216288	-1		FBgn0025595	0.82386	4.49004	7.03201e-05	0.00350842	0.0216288	1
FBgn0000078	-0.676432	6.29121	0.000229977	0.0138262	0.0216288	-1		FBgn0053192	0.860853	3.9354	7.47102e-05	0.00371205	0.0216288	1
FBgn0035926	-0.656153	6.14982	0.000238185	0.0141779	0.0216288	-1		FBgn0039612	0.918658	3.46333	7.61032e-05	0.0037657	0.0216288	1
FBgn0054026	-0.80947	4.03543	0.000249105	0.0146825	0.0216288	-1		FBgn0036857	0.665982	6.14815	7.87927e-05	0.0038828	0.0216288	1
FBgn0033820	-0.719131	4.80077	0.000252346	0.014801	0.0216288	-1		FBgn0050042	0.797646	5.88343	8.19922e-05	0.00402398	0.0216288	1
FBgn0038973	-0.699892	5.34867	0.000342983	0.0194529	0.0216288	-1		FBgn0038194	0.620583	7.56543	8.71189e-05	0.0042582	0.0216288	1
FBgn0040697	-0.825938	3.75779	0.000573836	0.0309408	0.0216288	-1		FBgn0033320	0.658136	6.00819	9.10869e-05	0.00443413	0.0216288	1
FBgn0025686	-1.94312	0.838923	0.000589298	0.0314921	0.0216288	-1		FBgn0027930	0.757098	4.85725	9.17821e-05	0.00444995	0.0216288	1
FBgn0037726	-0.774066	4.26513	0.000624652	0.0330605	0.0216288	-1		FBgn0051326	0.645957	6.1241	9.24426e-05	0.00446398	0.0216288	1
FBgn0025838	-0.816256	3.89528	0.000628266	0.0330605	0.0216288	-1		FBgn0014427	0.703386	5.27538	0.000100083	0.00481359	0.0216288	1
FBgn0031423	-0.712924	4.44151	0.000753373	0.0380238	0.0216288	-1		FBgn0030653	0.69649	5.26892	0.000101722	0.00487292	0.0216288	1
FBgn0250815	-0.613751	6.32243	0.000858455	0.0423035	0.0216288	-1		FBgn0035557	1.51008	1.78687	0.000125243	0.0059759	0.0216288	1
FBgn0250842	-0.593025	6.10638	0.00098888	0.0471837	0.0216288	-1		FBgn0050083	1.14336	2.58264	0.000127423	0.00605589	0.0216288	1
FBgn0013812	-0.670824	4.74717	0.0010175	0.0481669	0.0216288	-1		FBgn0033731	1.16989	3.93911	0.000134443	0.00633123	0.0216288	1
FBgn0035661	-0.665592	4.85464	0.0010175	0.0481669	0.0216288	-1		FBgn0040813	0.597295	8.36605	0.00013454	0.00633123	0.0216288	1
								FBgn0040653	0.720068	5.33759	0.000134797	0.00633123	0.0216288	1
								FBgn0040349	0.613633	7.0467	0.000137321	0.00642471	0.0216288	1
								FBgn0001142	0.593549	7.7414	0.000140512	0.00654849	0.0216288	1
								FBgn0085360	1.0472	3.23286	0.000143242	0.00664997	0.0216288	1
								FBgn0265137	0.665404	5.31974	0.000148573	0.00687092	0.0216288	1
								FBgn0043575	1.25988	3.74519	0.000151062	0.00695927	0.0216288	1
								FBgn0033742	1.03148	3.12628	0.000152166	0.00698339	0.0216288	1
								FBgn0034741	0.70505	4.61561	0.000165474	0.00755349	0.0216288	1
								FBgn0014455	0.638134	5.76965	0.000165845	0.00755349	0.0216288	1
								FBgn0031929	1.20436	2.91867	0.000179257	0.00813353	0.0216288	1
								FBgn0038973	0.774832	5.34867	0.000183941	0.0083129	0.0216288	1
								FBgn0035926	0.645048	6.14982	0.000184593	0.0083129	0.0216288	1
								FBgn0014000	0.755108	4.40501	0.000193232	0.00866947	0.0216288	1
								FBgn0039611	0.70481	4.80888	0.000196685	0.00875998	0.0216288	1
								FBgn0054003	1.25201	2.16458	0.000196706	0.00875998	0.0216288	1
								FBgn0025697	0.625327	5.89842	0.000212007	0.00939533	0.0216288	1
								FBgn0020389	0.757937	4.36515	0.000212536	0.00939533	0.0216288	1
								FBgn0031907	0.628183	6.01455	0.000217349	0.00954449	0.0216288	1
								FBgn0023477	0.588499	7.50081	0.000217498	0.00954449	0.0216288	1
								FBgn0262146	0.876943	3.58901	0.000219701	0.00960612	0.0216288	1
								FBgn0263040	2.09003	0.770437	0.00022139	0.00964491	0.0216288	1
								FBgn0085244	0.960469	3.14494	0.000229538	0.00996378	0.0216288	1
								FBgn0086450	0.61313	6.12333	0.000238892	0.0103325	0.0216288	1
								FBgn0020415	0.633418	5.65836	0.000240754	0.0103757	0.0216288	1
								FBgn0035978	0.565767	8.73704	0.00025395	0.0109053	0.0216288	1
								FBgn0033724	1.07865	2.61314	0.000256933	0.0109691	0.0216288	1
								FBgn0035666	1.33154	3.63491	0.000258068	0.0109691	0.0216288	1
								FBgn0028936	0.937269	3.18842	0.000258171	0.0109691	0.0216288	1
								FBgn0026721	0.607131	6.3465	0.000264182	0.0111849	0.0216288	1
								FBgn0046876	0.820557	3.74842	0.000267393	0.0112812	0.0216288	1
								FBgn0041182	0.569803	7.61338	0.000270902	0.0113892	0.0216288	1
								FBgn0040532	0.613175	5.99427	0.000271972	0.0113944	0.0216288	1
								FBgn0263200	0.640866	5.76233	0.000278281	0.0116182	0.0216288	1
								FBgn0085282	0.850426	3.33132	0.000280868	0.0116857	0.0216288	1
								FBgn0050091	1.41405	1.33311	0.000299211	0.0124059	0.0216288	1
								FBgn0038819	0.583861	7.54202	0.00030413	0.0125369	0.0216288	1
								FBgn0023197	1.5864	3.79257	0.000304456	0.0125369	0.0216288	1
								FBgn0027560	0.549464	9.54472	0.000306335	0.0125712	0.0216288	1
								FBgn0038467	0.651247	5.20644	0.000316298	0.012936	0.0216288	1
								FBgn0262574	1.69734	1.53941	0.000321281	0.0130952	0.0216288	1
								FBgn0033597	1.40276	2.826	0.000326522	0.0132638	0.0216288	1
								FBgn0262808	2.36693	0.427445	0.000328347	0.0132931	0.0216288	1
								FBgn0030925	0.780823	3.79065	0.000333909	0.0134729	0.0216288	1
								FBgn0038095	1.05667	2.69851	0.00033798	0.0135473	0.0216288	1
								FBgn0034010	1.33021	1.53981	0.000338008	0.0135473	0.0216288	1
								FBgn0032820	0.617359	6.04388	0.000340758	0.0136122	0.0216288	1
								FBgn0031971	0.611011	6.09607	0.000345331	0.0137068	0.0216288	1
								FBgn0031860	0.848062	3.95412	0.000345407	0.0137068	0.0216288	1
								FBgn0038129	0.634197	5.21279	0.00035346	0.0139803	0.0216288	1
								FBgn0003507	0.596062	6.03459	0.000360647	0.0141932	0.0216288	1
								FBgn0029828	0.698339	5.00096	0.000365457	0.0143135	0.0216288	1
								FBgn0035578	0.810001	3.30152	0.000368884	0.0144009	0.0216288	1
								FBgn0035484	0.576082	6.89985	0.000373544	0.0145356	0.0216288	1
								FBgn0039827	0.701628	4.80767	0.000378199	0.0146693	0.0216288	1
								FBgn0032026	0.603566	5.70311	0.00038081	0.014723	0.0216288	1
								FBgn0028514	1.52598	1.72011	0.000388435	0.0149347	0.0216288	1
								FBgn0061356	0.657016	5.27799	0.00038877	0.0149347	0.0216288	1
								FBgn0051313	0.589031	6.37489	0.000390456	0.0149517	0.0216288	1
								FBgn0028990	0.628488	5.2821	0.000407547	0.0155566	0.0216288	1
								FBgn0262881	2.75216	0.074957	0.000411607	0.0156619	0.0216288	1
								FBgn0036969	0.618552	6.53591	0.000415547	0.015719	0.0216288	1
								FBgn0034215	0.666227	4.92682	0.000415722	0.015719	0.0216288	1
								FBgn0264753	0.596065	5.75549	0.000470789	0.0177453	0.0216288	1
								FBgn0030160	0.556506	6.91288	0.000473024	0.0177708	0.0216288	1
								FBgn0038897	0.90385	3.07791	0.000474419	0.0177708	0.0216288	1
								FBgn0032472	1.30064	2.97313	0.000487582	0.0182071	0.0216288	1
								FBgn0031461	0.704863	4.45195	0.000489671	0.0182285	0.0216288	1
								FBgn0085205	0.998299	2.1161	0.000495787	0.0183992	0.0216288	1
								FBgn0034914	0.561022	6.58518	0.000498738	0.0184518	0.0216288	1
								FBgn0029167	0.575383	6.44395	0.000504246	0.0185983	0.0216288	1
								FBgn0031381	0.618982	5.19022	0.000512107	0.0188305	0.0216288	1
								FBgn0037126	0.729864	4.28724	0.000572645	0.0209923	0.0216288	1
								FBgn0035670	0.63124	5.91504	0.000584612	0.0213659	0.0216288	1
								FBgn0039777	1.28893	4.54302	0.000595682	0.0216937	0.0216288	1
								FBgn0052687	0.572277	6.32536	0.000597191	0.0216937	0.0216288	1
								FBgn0030966	0.740541	3.92411	0.000600347	0.0217427	0.0216288	1
								FBgn0039475	0.676445	4.37692	0.000603913	0.0217895	0.0216288	1
								FBgn0038450	0.975088	5.00262	0.000607076	0.0217895	0.0216288	1
								FBgn0031937	0.700007	4.35178	0.000609102	0.0217972	0.0216288	1
								FBgn0039474	0.715591	4.13398	0.000614571	0.0219276	0.0216288	1
								FBgn0035091	0.530507	7.76683	0.000619796	0.0220486	0.0216288	1
								FBgn0031538	0.67727	4.57984	0.000629372	0.0223232	0.0216288	1
								FBgn0030575	0.837894	3.74409	0.000656928	0.023232	0.0216288	1
								FBgn0038038	0.585745	5.81724	0.000658857	0.023232	0.0216288	1
								FBgn0035176	0.709889	3.96264	0.000661632	0.0232616	0.0216288	1
								FBgn0037974	0.683003	3.96197	0.000674461	0.0236291	0.0216288	1
								FBgn0031305	0.948794	3.73732	0.000676015	0.0236291	0.0216288	1
								FBgn0264296	1.53254	1.46627	0.000681552	0.0237536	0.0216288	1
								FBgn0039629	0.852073	3.10604	0.000686571	0.0238593	0.0216288	1
								FBgn0031813	0.565527	6.45609	0.00076042	0.0262738	0.0216288	1
								FBgn0028940	0.615997	5.30937	0.000789153	0.0271885	0.0216288	1
								FBgn0031561	0.534102	6.94098	0.00080098	0.0275171	0.0216288	1
								FBgn0026415	0.522256	7.55813	0.000838026	0.0286262	0.0216288	1
								FBgn0039778	2.13985	3.23472	0.000847935	0.0288826	0.0216288	1
								FBgn0040502	1.96252	2.43104	0.000867337	0.0293771	0.0216288	1
								FBgn0034407	1.95294	0.915597	0.000867337	0.0293771	0.0216288	1
								FBgn0034507	0.847196	2.9498	0.000872532	0.0293887	0.0216288	1
								FBgn0040850	0.812816	3.40814	0.00087257	0.0293887	0.0216288	1
								FBgn0014469	0.549712	6.21598	0.000886008	0.029758	0.0216288	1
								FBgn0036157	1.27376	2.27338	0.000899633	0.0301315	0.0216288	1
								FBgn0032785	0.71293	3.99331	0.000917478	0.0306438	0.0216288	1
								FBgn0033820	0.800169	4.80077	0.000921734	0.0307006	0.0216288	1
								FBgn0030737	0.522035	7.49091	0.000956724	0.0316905	0.0216288	1
								FBgn0023549	0.535059	6.5358	0.000971746	0.0320124	0.0216288	1
								FBgn0024958	0.577009	5.39425	0.000976496	0.0320124	0.0216288	1
								FBgn0040609	0.748511	3.99056	0.000977091	0.0320124	0.0216288	1
								FBgn0030993	0.733213	4.06854	0.00100278	0.0327648	0.0216288	1
								FBgn0250836	0.648217	4.99507	0.00101271	0.0329102	0.0216288	1
								FBgn0039130	0.581363	5.1646	0.00108331	0.0351099	0.0216288	1
								FBgn0050046	0.598675	4.83468	0.00110187	0.0356154	0.0216288	1
								FBgn0038463	0.552509	6.09688	0.00111068	0.0357365	0.0216288	1
								FBgn0262587	1.34676	1.22615	0.00111156	0.0357365	0.0216288	1
								FBgn0025814	0.612891	5.09931	0.00112883	0.0361949	0.0216288	1
								FBgn0032262	0.661152	3.98796	0.00113248	0.0362153	0.0216288	1
								FBgn0054026	0.926873	4.03543	0.00116028	0.0370058	0.0216288	1
								FBgn0039024	0.578767	5.17871	0.0011901	0.0378564	0.0216288	1
								FBgn0032669	0.689102	4.35759	0.00123644	0.0391415	0.0216288	1
								FBgn0003357	1.43806	3.40181	0.00123701	0.0391415	0.0216288	1
								FBgn0040942	0.562587	5.28892	0.00129225	0.0406826	0.0216288	1
								FBgn0037612	0.694743	4.09251	0.00129405	0.0406826	0.0216288	1
								FBgn0040827	0.502774	8.00598	0.00129586	0.0406826	0.0216288	1
								FBgn0010241	0.858905	3.99868	0.00133854	0.0419132	0.0216288	1
								FBgn0038135	0.774483	3.9503	0.00138388	0.0431084	0.0216288	1
								FBgn0053926	1.11624	1.93031	0.00140891	0.0437745	0.0216288	1
								FBgn0037723	0.68707	4.10511	0.00142214	0.0440329	0.0216288	1
								FBgn0261284	0.878374	2.6586	0.00142455	0.0440329	0.0216288	1
								FBgn0027584	1.2395	2.57481	0.00143309	0.0441832	0.0216288	1
								FBgn0032144	0.633973	5.37349	0.00145357	0.044598	0.0216288	1
								FBgn0040064	0.517336	6.91193	0.00145396	0.044598	0.0216288	1
								FBgn0015035	0.610895	5.74311	0.0014673	0.0448926	0.0216288	1
								FBgn0033775	1.06022	2.45343	0.00149746	0.0456322	0.0216288	1
								FBgn0011706	1.24514	1.31243	0.00149906	0.0456322	0.0216288	1
								FBgn0033826	1.12773	2.39662	0.00151073	0.0458712	0.0216288	1
								FBgn0010053	0.711185	4.45267	0.00153633	0.0465309	0.0216288	1
								FBgn0037146	0.487725	8.27224	0.0016042	0.0484644	0.0216288	1
								FBgn0265413	0.595382	4.95991	0.00161214	0.0485822	0.0216288	1
								FBgn0052698	0.584244	4.77894	0.00164907	0.0495711	0.0216288	1
								FBgn0034618	0.47757	9.84376	0.00165673	0.0496772	0.0216288	1
								FBgn0033519	-1.06538	3.01599	9.90123e-06	0.000640067	0.0216288	-1
								FBgn0036195	-3.4083	0.0597683	0.000361203	0.0141932	0.0216288	-1
								FBgn0039932	-1.32326	1.90943	0.000606933	0.0217895	0.0216288	-1
								FBgn0035495	-0.528669	7.09142	0.000751799	0.0260508	0.0216288	-1
								FBgn0051221	-0.525789	7.14399	0.000828882	0.0283945	0.0216288	-1
								FBgn0038641	-0.545281	6.13072	0.000952416	0.031635	0.0216288	-1
								FBgn0040465	-0.937853	2.41393	0.00097204	0.0320124	0.0216288	-1
								FBgn0037676	-0.58762	4.99427	0.0010111	0.0329102	0.0216288	-1
								FBgn0038451	-0.631139	4.33668	0.00134474	0.0419977	0.0216288	-1

## Sheet: G-comb
comb-all	comb-UP	comb-DOWN
FBgn0085195	FBgn0013681	FBgn0033774
FBgn0039685	FBgn0013679	FBgn0031653
FBgn0000640	FBgn0262952	FBgn0010357
FBgn0002562	FBgn0013678	FBgn0032049
FBgn0000639	FBgn0013684	FBgn0020906
FBgn0002565	FBgn0028396	FBgn0043576
FBgn0033774	FBgn0013672	FBgn0039777
FBgn0002563	FBgn0013676	FBgn0003358
FBgn0028396	FBgn0033725	FBgn0028533
FBgn0032824	FBgn0085195	FBgn0031654
FBgn0033725	FBgn0032639	FBgn0035670
FBgn0002564	FBgn0013675	FBgn0032055
FBgn0034290	FBgn0040733	FBgn0010425
FBgn0039239	FBgn0000640	FBgn0033294
FBgn0010357	FBgn0002562	FBgn0032068
FBgn0001224	FBgn0002564	FBgn0028920
FBgn0087002	FBgn0013674	FBgn0028583
FBgn0040732	FBgn0083972	FBgn0002571
FBgn0032639	FBgn0028514	FBgn0035666
FBgn0028939	FBgn0039685	FBgn0032069
FBgn0000071	FBgn0051205	FBgn0028534
FBgn0029990	FBgn0000639	FBgn0036024
FBgn0032068	FBgn0031558	FBgn0040001
FBgn0036323	FBgn0036589	FBgn0036422
FBgn0036410	FBgn0001224	FBgn0085249
FBgn0051075	FBgn0002563	FBgn0036996
FBgn0259716	FBgn0036410	FBgn0261675
FBgn0037975	FBgn0036587	FBgn0085358
FBgn0030876	FBgn0030615	FBgn0003357
FBgn0032055	FBgn0025583	FBgn0035620
FBgn0033137	FBgn0040736	FBgn0035667
FBgn0005670	FBgn0032638	FBgn0250841
FBgn0040606	FBgn0040732	FBgn0039342
FBgn0033366	FBgn0067905	FBgn0039471
FBgn0039241	FBgn0032824	FBgn0040959
FBgn0031558	FBgn0063667	FBgn0039778
FBgn0040001	FBgn0038017	FBgn0038820
FBgn0032069	FBgn0034443	FBgn0020506
FBgn0039031	FBgn0031560	FBgn0030098
FBgn0034276	FBgn0031559	FBgn0053306
FBgn0039114	FBgn0038838	FBgn0032144
FBgn0038846	FBgn0032322	FBgn0263234
FBgn0022774	FBgn0030326	FBgn0003863
FBgn0033133	FBgn0000071	FBgn0051343
FBgn0020513	FBgn0002565	FBgn0019928
FBgn0039682	FBgn0051778	FBgn0036015
FBgn0035312	FBgn0039239	FBgn0039203
FBgn0027578	FBgn0028939	FBgn0040502
FBgn0031653	FBgn0038180	FBgn0044812
FBgn0028534	FBgn0013680	FBgn0040060
FBgn0034356	FBgn0032773	FBgn0039873
FBgn0032287	FBgn0051769	FBgn0032066
FBgn0039073	FBgn0085320	FBgn0000079
FBgn0010052	FBgn0030157	FBgn0039184
FBgn0031913	FBgn0040102	FBgn0039768
FBgn0022355	FBgn0030876	FBgn0043470
FBgn0032049	FBgn0046878	FBgn0000078
FBgn0040398	FBgn0028519	FBgn0035926
FBgn0027611	FBgn0029990	FBgn0054026
FBgn0032773	FBgn0283461	FBgn0033820
FBgn0283461	FBgn0032836	FBgn0038973
FBgn0038299	FBgn0005633	FBgn0040697
FBgn0038074	FBgn0051075	FBgn0025686
FBgn0039471	FBgn0040321	FBgn0037726
FBgn0029823	FBgn0050083	FBgn0025838
FBgn0250841	FBgn0039297	FBgn0031423
FBgn0051778	FBgn0040653	FBgn0250815
FBgn0030326	FBgn0038147	FBgn0250842
FBgn0042206	FBgn0033439	FBgn0013812
FBgn0037801	FBgn0027586	FBgn0035661
FBgn0038147	FBgn0039031	FBgn0033519
FBgn0036738	FBgn0027578	FBgn0036195
FBgn0032726	FBgn0026084	FBgn0039932
FBgn0032076	FBgn0039593	FBgn0035495
FBgn0030073	FBgn0029002	FBgn0051221
FBgn0030105	FBgn0038846	FBgn0038641
FBgn0039800	FBgn0033027	FBgn0040465
FBgn0262607	FBgn0042206	FBgn0037676
FBgn0036970	FBgn0028526	FBgn0038451
FBgn0085241	FBgn0015570
FBgn0041579	FBgn0035312
FBgn0036024	FBgn0259716
FBgn0028920	FBgn0087002
FBgn0083972	FBgn0032400
FBgn0038838	FBgn0058002
FBgn0085320	FBgn0029147
FBgn0031432	FBgn0050287
FBgn0050026	FBgn0033875
FBgn0083936	FBgn0031717
FBgn0050359	FBgn0034329
FBgn0085235	FBgn0038879
FBgn0032285	FBgn0011227
FBgn0024289	FBgn0036590
FBgn0030041	FBgn0044047
FBgn0028543	FBgn0050026
FBgn0039151	FBgn0046876
FBgn0000053	FBgn0085235
FBgn0028519	FBgn0259203
FBgn0063667	FBgn0261925
FBgn0030968	FBgn0031561
FBgn0053120	FBgn0035022
FBgn0040321	FBgn0035985
FBgn0013763	FBgn0033137
FBgn0031559	FBgn0262362
FBgn0025456	FBgn0033170
FBgn0036782	FBgn0053459
FBgn0028533	FBgn0037129
FBgn0038214	FBgn0036782
FBgn0039768	FBgn0041710
FBgn0036587	FBgn0034276
FBgn0010497	FBgn0037126
FBgn0000592	FBgn0260008
FBgn0041710	FBgn0036106
FBgn0033170	FBgn0033366
FBgn0000477	FBgn0039073
FBgn0033154	FBgn0262608
FBgn0030051	FBgn0034509
FBgn0034200	FBgn0040735
FBgn0039342	FBgn0085232
FBgn0032253	FBgn0031261
FBgn0043578	FBgn0038465
FBgn0033439	FBgn0053493
FBgn0044047	FBgn0002440
FBgn0000406	FBgn0037128
FBgn0016715	FBgn0040850
FBgn0025620	FBgn0262808
FBgn0001208	FBgn0040007
FBgn0015570	FBgn0035496
FBgn0031717	FBgn0039485
FBgn0051343	FBgn0010052
FBgn0266369	FBgn0051313
FBgn0023535	FBgn0069923
FBgn0050287	FBgn0032785
FBgn0041194	FBgn0032973
FBgn0010425	FBgn0050148
FBgn0002869	FBgn0025456
FBgn0028583	FBgn0014000
FBgn0034443	FBgn0030262
FBgn0064237	FBgn0033133
FBgn0033821	FBgn0030334
FBgn0261925	FBgn0053977
FBgn0085453	FBgn0036588
FBgn0051076	FBgn0262539
FBgn0034512	FBgn0261990
FBgn0037166	FBgn0051997
FBgn0039593	FBgn0050359
FBgn0035806	FBgn0262538
FBgn0259682	FBgn0038214
FBgn0032387	FBgn0036839
FBgn0000052	FBgn0262531
FBgn0030251	FBgn0034215
FBgn0053494	FBgn0031563
FBgn0020385	FBgn0001114
FBgn0051636	FBgn0004240
FBgn0032066	FBgn0262607
FBgn0038702	FBgn0030829
FBgn0039022	FBgn0085256
FBgn0030262	FBgn0034331
FBgn0000566	FBgn0010415
FBgn0020765	FBgn0031453
FBgn0003358	FBgn0035358
FBgn0013278	FBgn0034356
FBgn0031092	FBgn0032803
FBgn0038660	FBgn0033320
FBgn0040735	FBgn0034200
FBgn0002571	FBgn0027611
FBgn0034331	FBgn0030073
FBgn0010222	FBgn0034140
FBgn0035090	FBgn0046763
FBgn0001967	FBgn0086691
FBgn0040736	FBgn0037715
FBgn0040733	FBgn0261057
FBgn0262362	FBgn0034290
FBgn0053307	FBgn0053217
FBgn0010225	FBgn0034761
FBgn0023479	FBgn0037890
FBgn0046878	FBgn0050151
FBgn0002939	FBgn0040730
FBgn0036996	FBgn0030105
FBgn0053493	FBgn0085452
FBgn0033294	FBgn0031913
FBgn0030362	FBgn0040942
FBgn0029093	FBgn0263040
FBgn0031824	FBgn0037396
FBgn0028532	FBgn0033774
FBgn0037370	FBgn0010357
FBgn0037779	FBgn0032068
FBgn0038257	FBgn0036323
FBgn0032864	FBgn0037975
FBgn0003388	FBgn0032055
FBgn0032551	FBgn0005670
FBgn0086691	FBgn0040606
FBgn0038071	FBgn0039241
FBgn0038790	FBgn0040001
FBgn0037396	FBgn0032069
FBgn0038291	FBgn0039114
FBgn0029831	FBgn0022774
FBgn0034329	FBgn0020513
FBgn0019952	FBgn0039682
FBgn0283427	FBgn0031653
FBgn0025583	FBgn0028534
FBgn0031560	FBgn0032287
FBgn0040503	FBgn0022355
FBgn0033792	FBgn0032049
FBgn0053138	FBgn0040398
FBgn0036549	FBgn0038299
FBgn0037730	FBgn0038074
FBgn0036262	FBgn0039471
FBgn0021765	FBgn0029823
FBgn0032638	FBgn0250841
FBgn0036767	FBgn0037801
FBgn0014031	FBgn0036738
FBgn0262531	FBgn0032726
FBgn0034887	FBgn0032076
FBgn0000241	FBgn0039800
FBgn0003961	FBgn0036970
FBgn0028526	FBgn0085241
FBgn0031470	FBgn0041579
FBgn0034117	FBgn0036024
FBgn0014417	FBgn0028920
FBgn0034140	FBgn0031432
FBgn0030157	FBgn0083936
FBgn0001114	FBgn0032285
FBgn0050414	FBgn0024289
FBgn0035434	FBgn0030041
FBgn0037684	FBgn0028543
FBgn0020906	FBgn0039151
FBgn0034364	FBgn0000053
FBgn0032213	FBgn0030968
FBgn0040959	FBgn0053120
FBgn0038716	FBgn0013763
FBgn0020416	FBgn0028533
FBgn0052695	FBgn0039768
FBgn0033728	FBgn0010497
FBgn0026562	FBgn0000592
FBgn0039452	FBgn0000477
FBgn0031970	FBgn0033154
FBgn0063497	FBgn0030051
FBgn0034199	FBgn0039342
FBgn0025595	FBgn0032253
FBgn0053192	FBgn0043578
FBgn0039612	FBgn0000406
FBgn0036857	FBgn0016715
FBgn0050042	FBgn0025620
FBgn0038194	FBgn0001208
FBgn0033320	FBgn0051343
FBgn0027930	FBgn0266369
FBgn0051326	FBgn0023535
FBgn0014427	FBgn0041194
FBgn0030653	FBgn0010425
FBgn0035557	FBgn0002869
FBgn0050083	FBgn0028583
FBgn0033731	FBgn0064237
FBgn0040813	FBgn0033821
FBgn0040653	FBgn0085453
FBgn0040349	FBgn0051076
FBgn0001142	FBgn0034512
FBgn0085360	FBgn0037166
FBgn0265137	FBgn0035806
FBgn0043575	FBgn0259682
FBgn0033742	FBgn0032387
FBgn0034741	FBgn0000052
FBgn0014455	FBgn0030251
FBgn0031929	FBgn0053494
FBgn0038973	FBgn0020385
FBgn0035926	FBgn0051636
FBgn0014000	FBgn0032066
FBgn0039611	FBgn0038702
FBgn0054003	FBgn0039022
FBgn0025697	FBgn0000566
FBgn0020389	FBgn0020765
FBgn0031907	FBgn0003358
FBgn0023477	FBgn0013278
FBgn0262146	FBgn0031092
FBgn0263040	FBgn0038660
FBgn0085244	FBgn0002571
FBgn0086450	FBgn0010222
FBgn0020415	FBgn0035090
FBgn0035978	FBgn0001967
FBgn0033724	FBgn0053307
FBgn0035666	FBgn0010225
FBgn0028936	FBgn0023479
FBgn0026721	FBgn0002939
FBgn0046876	FBgn0036996
FBgn0041182	FBgn0033294
FBgn0040532	FBgn0030362
FBgn0263200	FBgn0029093
FBgn0085282	FBgn0031824
FBgn0050091	FBgn0028532
FBgn0038819	FBgn0037370
FBgn0023197	FBgn0037779
FBgn0027560	FBgn0038257
FBgn0038467	FBgn0032864
FBgn0262574	FBgn0003388
FBgn0033597	FBgn0032551
FBgn0262808	FBgn0038071
FBgn0030925	FBgn0038790
FBgn0038095	FBgn0038291
FBgn0034010	FBgn0029831
FBgn0032820	FBgn0019952
FBgn0031971	FBgn0283427
FBgn0031860	FBgn0040503
FBgn0038129	FBgn0033792
FBgn0003507	FBgn0053138
FBgn0029828	FBgn0036549
FBgn0035578	FBgn0037730
FBgn0035484	FBgn0036262
FBgn0039827	FBgn0021765
FBgn0032026	FBgn0036767
FBgn0028514	FBgn0014031
FBgn0061356	FBgn0034887
FBgn0051313	FBgn0000241
FBgn0028990	FBgn0003961
FBgn0262881	FBgn0031470
FBgn0036969	FBgn0034117
FBgn0034215	FBgn0014417
FBgn0264753	FBgn0050414
FBgn0030160	FBgn0035434
FBgn0038897	FBgn0037684
FBgn0032472	FBgn0020906
FBgn0031461	FBgn0034364
FBgn0085205	FBgn0032213
FBgn0034914	FBgn0040959
FBgn0029167	FBgn0038716
FBgn0031381	FBgn0020416
FBgn0037126	FBgn0052695
FBgn0035670	FBgn0033728
FBgn0039777	FBgn0026562
FBgn0052687	FBgn0039452
FBgn0030966	FBgn0031970
FBgn0039475	FBgn0063497
FBgn0038450	FBgn0034199
FBgn0031937	FBgn0025595
FBgn0039474	FBgn0053192
FBgn0035091	FBgn0039612
FBgn0031538	FBgn0036857
FBgn0030575	FBgn0050042
FBgn0038038	FBgn0038194
FBgn0035176	FBgn0027930
FBgn0037974	FBgn0051326
FBgn0031305	FBgn0014427
FBgn0264296	FBgn0030653
FBgn0039629	FBgn0035557
FBgn0031813	FBgn0033731
FBgn0028940	FBgn0040813
FBgn0031561	FBgn0040349
FBgn0026415	FBgn0001142
FBgn0039778	FBgn0085360
FBgn0040502	FBgn0265137
FBgn0034407	FBgn0043575
FBgn0034507	FBgn0033742
FBgn0040850	FBgn0034741
FBgn0014469	FBgn0014455
FBgn0036157	FBgn0031929
FBgn0032785	FBgn0038973
FBgn0033820	FBgn0035926
FBgn0030737	FBgn0039611
FBgn0023549	FBgn0054003
FBgn0024958	FBgn0025697
FBgn0040609	FBgn0020389
FBgn0030993	FBgn0031907
FBgn0250836	FBgn0023477
FBgn0039130	FBgn0262146
FBgn0050046	FBgn0085244
FBgn0038463	FBgn0086450
FBgn0262587	FBgn0020415
FBgn0025814	FBgn0035978
FBgn0032262	FBgn0033724
FBgn0054026	FBgn0035666
FBgn0039024	FBgn0028936
FBgn0032669	FBgn0026721
FBgn0003357	FBgn0041182
FBgn0040942	FBgn0040532
FBgn0037612	FBgn0263200
FBgn0040827	FBgn0085282
FBgn0010241	FBgn0050091
FBgn0038135	FBgn0038819
FBgn0053926	FBgn0023197
FBgn0037723	FBgn0027560
FBgn0261284	FBgn0038467
FBgn0027584	FBgn0262574
FBgn0032144	FBgn0033597
FBgn0040064	FBgn0030925
FBgn0015035	FBgn0038095
FBgn0033775	FBgn0034010
FBgn0011706	FBgn0032820
FBgn0033826	FBgn0031971
FBgn0010053	FBgn0031860
FBgn0037146	FBgn0038129
FBgn0265413	FBgn0003507
FBgn0052698	FBgn0029828
FBgn0034618	FBgn0035578
FBgn0013681	FBgn0035484
FBgn0013679	FBgn0039827
FBgn0262952	FBgn0032026
FBgn0013678	FBgn0061356
FBgn0013684	FBgn0028990
FBgn0028396	FBgn0262881
FBgn0013672	FBgn0036969
FBgn0013676	FBgn0264753
FBgn0033725	FBgn0030160
FBgn0085195	FBgn0038897
FBgn0032639	FBgn0032472
FBgn0013675	FBgn0031461
FBgn0040733	FBgn0085205
FBgn0000640	FBgn0034914
FBgn0002562	FBgn0029167
FBgn0002564	FBgn0031381
FBgn0013674	FBgn0035670
FBgn0083972	FBgn0039777
FBgn0028514	FBgn0052687
FBgn0039685	FBgn0030966
FBgn0051205	FBgn0039475
FBgn0000639	FBgn0038450
FBgn0031558	FBgn0031937
FBgn0036589	FBgn0039474
FBgn0001224	FBgn0035091
FBgn0002563	FBgn0031538
FBgn0036410	FBgn0030575
FBgn0036587	FBgn0038038
FBgn0030615	FBgn0035176
FBgn0025583	FBgn0037974
FBgn0040736	FBgn0031305
FBgn0032638	FBgn0264296
FBgn0040732	FBgn0039629
FBgn0067905	FBgn0031813
FBgn0032824	FBgn0028940
FBgn0063667	FBgn0026415
FBgn0038017	FBgn0039778
FBgn0034443	FBgn0040502
FBgn0031560	FBgn0034407
FBgn0031559	FBgn0034507
FBgn0038838	FBgn0014469
FBgn0032322	FBgn0036157
FBgn0030326	FBgn0033820
FBgn0000071	FBgn0030737
FBgn0002565	FBgn0023549
FBgn0051778	FBgn0024958
FBgn0039239	FBgn0040609
FBgn0028939	FBgn0030993
FBgn0038180	FBgn0250836
FBgn0013680	FBgn0039130
FBgn0032773	FBgn0050046
FBgn0051769	FBgn0038463
FBgn0085320	FBgn0262587
FBgn0030157	FBgn0025814
FBgn0040102	FBgn0032262
FBgn0030876	FBgn0054026
FBgn0046878	FBgn0039024
FBgn0028519	FBgn0032669
FBgn0029990	FBgn0003357
FBgn0283461	FBgn0037612
FBgn0032836	FBgn0040827
FBgn0005633	FBgn0010241
FBgn0051075	FBgn0038135
FBgn0040321	FBgn0053926
FBgn0050083	FBgn0037723
FBgn0039297	FBgn0261284
FBgn0040653	FBgn0027584
FBgn0038147	FBgn0032144
FBgn0033439	FBgn0040064
FBgn0027586	FBgn0015035
FBgn0039031	FBgn0033775
FBgn0027578	FBgn0011706
FBgn0026084	FBgn0033826
FBgn0039593	FBgn0010053
FBgn0029002	FBgn0037146
FBgn0038846	FBgn0265413
FBgn0033027	FBgn0052698
FBgn0042206	FBgn0034618
FBgn0028526
FBgn0015570
FBgn0035312
FBgn0259716
FBgn0087002
FBgn0032400
FBgn0058002
FBgn0029147
FBgn0050287
FBgn0033875
FBgn0031717
FBgn0034329
FBgn0038879
FBgn0011227
FBgn0036590
FBgn0044047
FBgn0050026
FBgn0046876
FBgn0085235
FBgn0259203
FBgn0261925
FBgn0031561
FBgn0035022
FBgn0035985
FBgn0033137
FBgn0262362
FBgn0033170
FBgn0053459
FBgn0037129
FBgn0036782
FBgn0041710
FBgn0034276
FBgn0037126
FBgn0260008
FBgn0036106
FBgn0033366
FBgn0039073
FBgn0262608
FBgn0034509
FBgn0040735
FBgn0085232
FBgn0031261
FBgn0038465
FBgn0053493
FBgn0002440
FBgn0037128
FBgn0040850
FBgn0262808
FBgn0040007
FBgn0035496
FBgn0039485
FBgn0010052
FBgn0051313
FBgn0069923
FBgn0032785
FBgn0032973
FBgn0050148
FBgn0025456
FBgn0014000
FBgn0030262
FBgn0033133
FBgn0030334
FBgn0053977
FBgn0036588
FBgn0262539
FBgn0261990
FBgn0051997
FBgn0050359
FBgn0262538
FBgn0038214
FBgn0036839
FBgn0262531
FBgn0034215
FBgn0031563
FBgn0001114
FBgn0004240
FBgn0262607
FBgn0030829
FBgn0085256
FBgn0034331
FBgn0010415
FBgn0031453
FBgn0035358
FBgn0034356
FBgn0032803
FBgn0033320
FBgn0034200
FBgn0027611
FBgn0030073
FBgn0034140
FBgn0046763
FBgn0086691
FBgn0037715
FBgn0261057
FBgn0034290
FBgn0053217
FBgn0034761
FBgn0037890
FBgn0050151
FBgn0040730
FBgn0030105
FBgn0085452
FBgn0031913
FBgn0040942
FBgn0263040
FBgn0037396

## Sheet: G-DEGTI
DEGTI-G-UP	DEGTI-G-DOWN
FBgn0038879	FBgn0020906
FBgn0036590	FBgn0039777
FBgn0037129	FBgn0039778
FBgn0038017	FBgn0031654
FBgn0033154	FBgn0003358
FBgn0038180	FBgn0010425
FBgn0037128	FBgn0033774
FBgn0040736	FBgn0035667
FBgn0036589	FBgn0032068
FBgn0037396	FBgn0028534
FBgn0039239	FBgn0032066
FBgn0000640	FBgn0028533
FBgn0013278	FBgn0028920
FBgn0036323	FBgn0032069
FBgn0035985	FBgn0003357
FBgn0032638	FBgn0043576
FBgn0028519	FBgn0039471
FBgn0033366	FBgn0261675
FBgn0262531	FBgn0250841
FBgn0030073	FBgn0002571
FBgn0002564	FBgn0031653
FBgn0026084	FBgn0250815
FBgn0261925	FBgn0035670
FBgn0033170	FBgn0035620
FBgn0034507	FBgn0053306
FBgn0010052	FBgn0085358
FBgn0031558	FBgn0010357
FBgn0261990	FBgn0043470
FBgn0283461	FBgn0040959
FBgn0262362	FBgn0028583
FBgn0030326	FBgn0030098
FBgn0085195	FBgn0036996
FBgn0039022	FBgn0036422
FBgn0002562	FBgn0033294
FBgn0039685	FBgn0035666
FBgn0032773	FBgn0038973
FBgn0038660	FBgn0033820
FBgn0054003	FBgn0000079
FBgn0083972	FBgn0003863
FBgn0032262	FBgn0054026
FBgn0038147	FBgn0000078
FBgn0032322	FBgn0020506
FBgn0022774	FBgn0032049
FBgn0033725	FBgn0039342
FBgn0000639	FBgn0036015
FBgn0038846
FBgn0028939
FBgn0050026
FBgn0039031
FBgn0037370
FBgn0039593
FBgn0036410
FBgn0000071
FBgn0037166
FBgn0001114
FBgn0034010
FBgn0028396
FBgn0033137
FBgn0034356
FBgn0032551
FBgn0031453
FBgn0030876
FBgn0030925
FBgn0044047
FBgn0041710
FBgn0085256
FBgn0040503
FBgn0029990
FBgn0029002
FBgn0263040
