# Supplementary material for: The gut microbiome participates in transgenerational inheritance of low‐temperature responses in Drosophila melanogaster
Source: FEBS Lett. 2018 Nov 15;592(24):4078–86. doi: 10.1002/1873-3468.13278 (PMC6587461; doi:10.1002/1873-3468.13278)
Supplement: Supplementary file 3 [file FEB2-592-4078-s003.xlsx]

## Sheet: readme
We obtained the expression data from FlyAtlas (flyatlas.org) for the candidate genes (Supp. Fig. 2). Then, for each gene which had a moderate or higher expression (using 100 as the cut-off according to FlyAtlas), the name of its tissue was extracted and included in the input for wordle visualization. For instance if a gene is expressed in 5 tissues, those 5 tissue names were included. Also, if a …
TIM-UP tab contains the FlyAtlas expression data and the tissue selection for genes which were up-regulated in supplementary figure 2.
TIM-DOWN tab contains the FlyAtlas expression data and the tissue selection for genes which were down-regulated in supplementary figure 2.

## Sheet: TIM-UP
oligo	brainMean	headMean	eyeMean	tagMean	sgMean	cropMean	midgutMean	tubuleMean	hindgutMean	heartMean	fatbodyMean	ovaryMean	testisMean	accMean	v_sptMean	m_sptMean	carMean	flyMean	Brain	Head	Eye	Thoracicoabdominal-ganglion	Salivary-glands	Crop	Midgut	Tubule	Hindgut	Heart	Fatbody	Ovary	Testis	Accessory-glands	Virgin-spermatheca	Mated-spermatheca	Carcass
1635900_at	86.2	1530.5	1916.28	111.8	10501	3061.5	3319.5	1858.2	2347.8	3412.62	3304.9	358.9	112.1	1596.5	2634.2	2463.3	3274.4	1317		Head	Eye	Thoracicoabdominal-ganglion	Salivary-glands	Crop	Midgut	Tubule	Hindgut	Heart	Fatbody	Ovary	Testis	Accessory-glands	Virgin-spermatheca	Mated-spermatheca	Carcass
1628814_s_at	2613.3	1940.4	2886.4	1650.9	1119.5	1867.5	745.9	1163.1	1574.4	2544.05	1811.7	1173.3	112.2	1336.1	2519	1972.4	1620.7	1178.2	Brain	Head	Eye	Thoracicoabdominal-ganglion	Salivary-glands	Crop	Midgut	Tubule	Hindgut	Heart	Fatbody	Ovary	Testis	Accessory-glands	Virgin-spermatheca	Mated-spermatheca	Carcass
1640251_s_at	886.1	924.8	1871.95	867.9	1043.3	2177.5	1440.7	1063.1	1218.5	1439.28	505.9	1038.5	725.1	1394	771.4	947.8	708.9	869.2	Brain	Head	Eye	Thoracicoabdominal-ganglion	Salivary-glands	Crop	Midgut	Tubule	Hindgut	Heart	Fatbody	Ovary	Testis	Accessory-glands	Virgin-spermatheca	Mated-spermatheca	Carcass
1630509_at	46.3	814.8	328.6	46.6	49.5	6493.3	1573.8	105.4	3547.2	4461.15	346.8	142.9	158.8	888.9	172.3	278.3	2603.9	866.5		Head	Eye			Crop	Midgut	Tubule	Hindgut	Heart	Fatbody	Ovary	Testis	Accessory-glands	Virgin-spermatheca	Mated-spermatheca	Carcass
1634992_s_at	1241.4	281.5	2018.8	1302.3	199.3	937.1	289.7	595.5	589.7	1205.15	305	610.3	94.5	306.4	403.7	325.4	495.5	358.8	Brain	Head	Eye	Thoracicoabdominal-ganglion	Salivary-glands	Crop	Midgut	Tubule	Hindgut	Heart	Fatbody	Ovary		Accessory-glands	Virgin-spermatheca	Mated-spermatheca	Carcass
1627101_at	442.4	321.8	371.75	427.8	118.4	720.3	476.4	127.1	647.8	1244.67	326.5	367	104.4	948.9	53.4	60.8	373.9	314.3	Brain	Head	Eye	Thoracicoabdominal-ganglion	Salivary-glands	Crop	Midgut	Tubule	Hindgut	Heart	Fatbody	Ovary	Testis	Accessory-glands			Carcass
1637795_at	3.5	684	135.25	7.3	9.6	1995.2	70.7	26.6	4044.4	42.125	35.5	18.9	190.2	30.8	53.1	62.1	751.1	283		Head	Eye			Crop			Hindgut				Testis				Carcass
1630088_at	682.4	586.8	270.125	1167.3	25.2	18.8	6.3	179.2	93.3	1301.95	2743.7	3.2	3.5	26.6	370.9	441.3	919.3	181.4	Brain	Head	Eye	Thoracicoabdominal-ganglion				Tubule		Heart	Fatbody				Virgin-spermatheca	Mated-spermatheca	Carcass
1631217_a_at	23.7	53.2	7.425	21.4	41.1	3414.4	243.6	43.7	2144.2	803.15	63.9	49.1	51.1	438.2	52.5	88.2	171.5	177.5						Crop	Midgut		Hindgut	Heart				Accessory-glands			Carcass
1627394_s_at	176.1	183.8	134.6	164.8	147.7	341.8	327.6	185	187.9	115.55	190.2	364	30	183.8	238.1	274	146.6	160.7	Brain	Head	Eye	Thoracicoabdominal-ganglion	Salivary-glands	Crop	Midgut	Tubule	Hindgut	Heart	Fatbody	Ovary		Accessory-glands	Virgin-spermatheca	Mated-spermatheca	Carcass
1631691_at	20.5	581.6	135.9	20.4	9	572.3	7.1	62	63.4	155.15	492.7	3	48.2	213.5	565.4	244.1	1020	147.6		Head	Eye			Crop				Heart	Fatbody			Accessory-glands	Virgin-spermatheca	Mated-spermatheca	Carcass
1628261_at	124	205.2	420.875	111.7	159.8	137.4	334.7	239	353.4	383.975	435.1	41.3	22.8	78	164.2	302.9	314.4	118.5	Brain	Head	Eye	Thoracicoabdominal-ganglion	Salivary-glands	Crop	Midgut	Tubule	Hindgut	Heart	Fatbody				Virgin-spermatheca	Mated-spermatheca	Carcass
1631801_at	1.8	2.7	4.3	4.3	5.6	3.3	1031.6	4.2	90.7	1.35	3.2	2.6	0.7	4.8	1.2	1.4	3.5	114.3							Midgut
1629969_at	148	267.9	2044.6	212.7	52.9	26.8	181.7	1588.8	321.6	22.35	24.3	7.1	23	26.5	46.1	69.9	33.4	87.9	Brain	Head	Eye	Thoracicoabdominal-ganglion			Midgut	Tubule	Hindgut
1623160_at	46.6	118.4	19.95	84.7	38.7	79.1	400	308.3	403.8	27.15	49.3	5.1	28.1	22.4	49.5	62.6	99.6	80.6		Head					Midgut	Tubule	Hindgut
1641698_at	5.4	401.1	728.625	9	10.1	166.2	10.5	4.7	10.2	20.575	18.1	1.4	2.7	3.8	14.9	53.3	379	57.1		Head	Eye			Crop											Carcass
1633164_s_at	14.2	12.9	38.15	25.8	55	289.1	8	11.3	137	9.325	21.9	10.7	7.6	8.3	35.4	44.4	24.7	35.9						Crop			Hindgut
1622908_a_at	5.3	56.3	73.675	4.7	11.2	11	163.5	17.3	28.8	95.05	105.7	47.5	11.5	4.7	282.4	112.8	56.6	35.2							Midgut				Fatbody				Virgin-spermatheca	Mated-spermatheca
1631441_s_at	65.5	77.4	78.5	67.5	15.3	88.5	9.4	7.4	15.1	104.8	236.5	36.7	16.2	3.4	120.4	240.9	84.1	34.7										Heart	Fatbody				Virgin-spermatheca	Mated-spermatheca
1626812_at	3.4	105.4	312.35	5.3	16.7	236.9	35.7	12.9	175.8	21.25	32.4	6.3	6.5	10.6	31.7	37.5	79	32		Head	Eye			Crop			Hindgut
1629919_at	1.3	63.8	86.15	5.1	11.8	4.4	3.4	3	3.2	45.85	6.8	2.1	10.9	7.3	3.4	6.3	117.1	29.5																	Carcass
1625761_a_at	19.8	52.4	17.55	28.1	34.2	21.3	107.4	58.2	100.2	15.125	15.4	3.3	18.3	16.7	9.8	12.9	58.4	29.1							Midgut		Hindgut
1637577_at	6.4	60.4	5.525	1.9	14.9	39.2	68.7	81.6	350.3	7.5	14.5	18.2	20.4	6.4	6.7	40.2	39.1	28.9									Hindgut
1628935_at	3.2	34	41.75	2.6	2	4.9	58.2	5	16.5	73.75	52.3	23.4	2.6	2.2	70.2	31	28.6	19.1
1630345_at	6.7	23.1	8.625	12.5	19.2	53.9	29.8	6.3	66.7	23.05	13.7	4.9	4.4	6.3	5.5	7.6	68.8	18.4
1625282_at	12.6	21.3	10.9	14	46.9	19.8	39.2	16.9	22	6.6	27.4	9.6	11.6	27.8	22.6	29	31.7	17.5
1632204_at	12.2	46.7	22.15	14.8	16.2	14.3	31.8	28.7	39.8	11.75	14.5	4	31.4	10.1	12.9	22.7	65.7	16.7
1639009_at	3.6	1.2	1.5	2.5	7.2	3.7	3.1	3.6	18	1.475	7.8	52.6	1.1	7.4	12.1	17.6	5.9	16.7
1625061_at	13	18.9	6.6	15.8	10.6	16.3	28.4	11.6	14.9	6.65	27.4	16.1	8.3	17	17.3	21	29.7	16.2
1626821_s_at	45.4	22.6	14	43.6	106.2	39.5	18.7	1240.5	12.9	64.725	26.6	6.2	21.4	8.9	6	155.5	8.1	14.2					Salivary-glands			Tubule								Mated-spermatheca
1627070_x_at	8.7	3.7	3.075	4	3	3.1	1.3	2.6	2.4	1.9	21.8	1.8	107.6	5.3	4.3	3.6	6.9	11.9													Testis
1627771_at	3.3	0.9	2.525	1.7	4.7	12.7	1.9	202.2	273	0.725	43.6	1.3	15.3	2.8	2.7	1.2	2.3	10.7								Tubule	Hindgut
1637880_at	9.2	21.2	12.85	8.8	19.6	35	7.1	4.9	73.4	6.55	16	1.4	3.9	10.7	5	7.7	19.3	9.4
1625261_x_at	8.9	13.6	5.75	9.9	17.8	13.7	13.3	11	17.4	7.425	20.2	8	6.8	14.2	8.7	15.9	26.3	9.1
1630725_at	2.9	9.2	47.5	4.2	6.2	3.9	8.5	2.6	3.9	4.575	8	1.8	3.3	4.2	5.5	8.6	5.5	8.4
1625238_at	4.8	6.4	2.65	7.2	17.5	9.3	9.3	7.4	7.5	2.65	5.6	3.6	4.7	9.1	7.3	4.9	7.3	6.2
1624452_a_at	123.3	38.7	3.775	48.5	1	1.6	3.7	2.2	4	1.675	3.7	2.1	0.2	5.2	3.1	2.2	3.3	4.7	Brain
1624309_s_at	3.7	1.7	2.925	4.2	24.7	3.8	8	5.7	4.5	2.85	7.8	1.1	1.9	7.5	8.1	11	2.4	4.4
1629304_at	1.8	2.9	17.875	1.1	4.9	1.1	2.5	1.3	2.2	1.125	1.6	3	3.2	7.8	3.7	1.9	7	3.4
1624783_at	2.8	2.1	2.75	0.8	6.6	2.6	1.2	2.4	0.9	3.225	2.8	1.9	1	7.5	5.2	2.7	1.7	2.9
1629827_s_at	3.5	2	1.225	1.1	14.8	5.8	2.6	4.1	3.3	4.55	5.4	1.7	3.6	2.4	2	3.4	1	2.4
1632439_at	2.2	2.9	2.65	5.7	16.3	15.4	3.8	4.7	11.7	6.925	30.6	2.3	2.3	8.7	10.1	14.1	6.9	1.1

## Sheet: TIM-DOWN
oligo	brainMean	headMean	eyeMean	tagMean	sgMean	cropMean	midgutMean	tubuleMean	hindgutMean	heartMean	fatbodyMean	ovaryMean	testisMean	accMean	v_sptMean	m_sptMean	carMean	flyMean	Brain	Head	Eye	Thoracicoabdominal-ganglion	Salivary-glands	Crop	Midgut	Tubule	Hindgut	Heart	Fatbody	Ovary	Testis	Accessory-glands	Virgin-spermatheca	Mated-spermatheca	Carcass
1641567_at	5.9	1554.5	506.175	3712	20997.7	8597.6	107.5	399.6	25	36.675	208.2	3.3	6	12.8	26.2	12.8	7375.4	4472		Head	Eye	Thoracicoabdominal-ganglion	Salivary-glands	Crop	Midgut	Tubule			Fatbody						Carcass
1628800_at	1.8	86.3	47.075	8.6	14.7	85	6652.5	8.2	489.2	12.5	14.6	1.7	16.9	2.1	8.5	18.3	123.8	4393.9							Midgut		Hindgut								Carcass
1638196_at	2.3	89.6	69	14.8	23.9	76.3	7256.2	58.6	1268	14.65	2	2.1	31.3	9	9.9	6.3	83	4284.1							Midgut		Hindgut
1626093_at	1.9	88.3	53.325	8	16.2	71.5	6715.8	4.8	462.8	10.525	10.5	1.3	18.8	7	6.8	19.7	110.5	4123.3							Midgut		Hindgut								Carcass
1638361_at	1.5	17.3	15.325	8.9	11.9	70.3	7115.3	1.7	30.5	9.525	9.5	1.2	8.2	7.2	3.1	5.7	60	3914.6							Midgut
1636420_at	0.7	789.4	130.425	2347.6	19363.5	8430	1.4	1	1.4	10.125	136.1	0.6	0.5	10.8	2.5	0.8	7001.2	3895.2		Head	Eye	Thoracicoabdominal-ganglion	Salivary-glands	Crop					Fatbody						Carcass
1638654_at	6.1	2028.3	7.5	27.1	20.1	880.2	6565.3	6.3	25.3	16.4	5.4	6.6	3.6	3.6	3.4	2.5	287.9	3862.8		Head				Crop	Midgut										Carcass
1640157_at	13.8	1221	453.325	2718.5	12061.1	6390	29.7	406	17.6	40.925	155.8	8.1	16.8	27.6	44.6	31.3	6044.7	3845.1		Head	Eye	Thoracicoabdominal-ganglion	Salivary-glands	Crop		Tubule			Fatbody						Carcass
1630320_at	5.4	109.3	53.325	10.8	34.2	50.7	6246.5	3.2	38.1	8.7	7.5	4.9	29.3	5.1	3.2	5.6	139.6	3766		Head					Midgut										Carcass
1626394_at	0.8	0.9	17.525	2.2	4	6.9	6306.5	1.9	6.7	3.65	4.4	1.1	1.6	4.1	26.2	63	15.2	2891.8							Midgut
1635453_at	3.2	9.1	19.2	7.4	29.7	13.2	5866.3	7	20.9	3.475	19.5	5.7	15.4	4.7	9.7	13.2	36.1	2787.1							Midgut
1637492_at	1.5	4.8	10.325	1.5	5.7	12.9	5967	5.7	5.5	6.825	9.1	2.5	4.5	3.9	1.8	2.5	21.9	2252.3							Midgut
1629726_at	27.9	13	14.05	20.5	16	10.9	7328.7	6.2	36	5.475	16.4	4.1	5.4	15.6	8.9	11	21.5	2004.5							Midgut
1624979_at	1.9	6.6	19.75	4.1	17.2	5	5977.5	101.1	236.4	16.1	19.4	1.4	2	8.8	15.4	11.2	21.8	1816.1							Midgut	Tubule	Hindgut
1639374_s_at	19.4	349.2	99.025	30.4	10	15.6	5872	5.2	12.7	98.075	70.7	1.3	245.1	46.9	138.8	28.9	222.7	1799.8		Head					Midgut						Testis		Virgin-spermatheca		Carcass
1634076_at	1	3.2	4.625	3.5	4.6	4.3	4753.6	7.1	11.1	3.375	4	1.5	2	4.5	7.3	7.7	6.2	1660.8							Midgut
1628963_at	401.4	3307.5	3629.8	212.5	46.9	151.2	2.4	93	784	5602.98	5689.3	1.9	10.8	8.9	6521	6588.2	4957.7	1589.4	Brain	Head	Eye	Thoracicoabdominal-ganglion		Crop			Hindgut	Heart	Fatbody				Virgin-spermatheca	Mated-spermatheca	Carcass
1634240_at	12.3	18.3	8.85	28.2	8.3	8.6	6020.6	8.8	12.5	1.975	18.8	2.6	17.6	246.3	34.4	42.7	8.1	1563.9							Midgut							Accessory-glands
1627869_at	1	2.4	4.625	1.7	17.1	3	5783.8	2.1	4.9	2.975	2.8	0.6	6.3	3.8	1.3	3.7	14	1484.5							Midgut
1631224_at	130.2	2367.7	823.875	177.4	15630.8	508.6	3.8	49	141.8	2006.8	2194	3.5	121.7	2568.2	1823.1	2140.7	1976.2	1468.9	Brain	Head	Eye	Thoracicoabdominal-ganglion	Salivary-glands	Crop			Hindgut	Heart	Fatbody		Testis	Accessory-glands	Virgin-spermatheca	Mated-spermatheca	Carcass
1633675_at	4.7	8.2	3.1	94.8	19.2	19.9	12.2	153.7	26.5	6934.95	4979.8	6.9	33.4	32.3	7.1	24	5676.8	1427.2								Tubule		Heart	Fatbody						Carcass
1639196_at	5.9	8.6	8.875	4.1	27.8	8.2	4896.2	16.6	16.4	4.9	18.8	5.4	5.1	11.4	6.4	9.1	23.4	1419							Midgut
1624506_at	5.7	4	8.975	5.3	10.7	6.8	5996.1	2.8	9.5	4.45	4.6	3.1	1.7	11.1	8.6	6.3	6.7	1290.6							Midgut
1627986_s_at	4.4	65.3	4.05	11.9	10.9	10.7	5128.1	8.2	5.5	2.525	7.8	3.1	7.6	3.5	18.3	17.2	13.5	1209.6							Midgut
1636622_at	6.8	9.8	11.95	10.3	22.4	15.6	4938.8	13.2	208.2	6.1	13.3	2.5	5.4	22.6	11	9.6	16.8	1096.5							Midgut		Hindgut
1624092_at	0.6	11.9	5.35	2.7	255.2	4	6335.3	5.1	4.7	1.175	4.1	0.5	10.7	1.3	13.2	12	6.3	1030.2					Salivary-glands		Midgut
1629046_a_at	299.6	3153.8	3269.57	98.2	5.1	81.5	0.8	32.7	558.8	5163.9	5299.6	3.5	6.4	2	4376.5	3455.2	4119.3	982.6	Brain	Head	Eye						Hindgut	Heart	Fatbody				Virgin-spermatheca	Mated-spermatheca	Carcass
1629520_at	0.5	3.7	5.225	0.7	4.4	2.8	6019.5	1.5	4.1	3.3	2.3	1.1	0.8	3.4	3.9	1	3.4	968.6							Midgut
1625648_at	1.1	2	2.175	1.5	6.2	2.2	5310.2	2.7	91	1.1	1.6	2.6	6	4.9	2.7	4.1	4.8	966.9							Midgut
1629118_at	15.3	49.2	40.075	21.3	31.4	21.7	5189.8	27.7	24.9	61.3	93.8	16.3	17.4	18.4	165.3	92.7	53.3	906.8							Midgut								Virgin-spermatheca
1635868_at	3.1	21.4	7.65	2.5	4.4	17.1	5460.6	1.9	4.4	4.65	2.5	0.9	1	2.8	1.2	4.8	15.8	897.1							Midgut
1641642_at	1.9	3	3.1	3.5	11.1	5.9	3.1	4.7	5.9	3.05	8.7	1.7	109.4	3375.8	4.8	10.8	5.7	854													Testis	Accessory-glands
1639737_at	4.5	655.2	2.325	9	14.8	2832.8	4162.7	1195.5	4280.2	155.225	14.1	5.8	49.5	217.1	10	9.5	73.6	808.2		Head				Crop	Midgut	Tubule	Hindgut	Heart				Accessory-glands
1629208_at	3.4	3.7	1.05	1.2	4.4	4.7	5.7	4.4	3.7	3.7	7	0.8	56.6	2173.2	3.7	3.5	4.9	746.8														Accessory-glands
1632087_at	109.9	3003.6	2188.12	104.1	18.7	55.8	4.1	68.4	210.4	2472.1	3996.4	5	9.2	5.6	3593.8	3208.8	2815.9	743.4	Brain	Head	Eye	Thoracicoabdominal-ganglion					Hindgut	Heart	Fatbody				Virgin-spermatheca	Mated-spermatheca	Carcass
1636460_at	0.6	3.2	7.525	1.3	1.6	2.4	4675.5	1.6	0.8	0.65	1.5	1.4	1.2	6.5	0.8	0.6	3.6	706.3							Midgut
1625773_at	13.3	4.6	4.75	6	1.4	3.4	1.5	4	2	1.8	6.3	2	61	1699.2	2.6	4.7	8.8	662														Accessory-glands
1623824_at	3.1	6.5	0.9	4	12.3	6.7	11.1	6.5	4.8	2.225	2.5	2.6	51.6	2308.4	4	3.4	2.5	645.4														Accessory-glands
1625374_at	6.3	8.1	5.425	11	24.9	12.8	4773.2	13.7	9.8	4.925	12.4	3.3	8.4	14.2	16.8	16.2	21.4	634							Midgut
1637403_at	7.6	11.1	10.8	12.3	19.3	10.4	5159.6	20	12.4	4.65	12.3	6.7	5.9	15.9	21	13.2	18.3	619.9							Midgut
1636395_at	2	1.7	3.9	2.1	3.2	2.2	4010	3.5	2	0.35	2.8	0.7	15.4	4	4.8	5.4	9.4	568.7							Midgut
1630241_at	3.5	6.3	5.425	4.6	2.9	5.6	4400.2	5.6	26.7	4.2	6.6	1.8	6.6	4.8	4.8	5.7	13.3	565.7							Midgut
1624285_at	8.8	4390.6	4.775	14.3	25	13.7	22.4	10.9	25.4	5.1	15.4	9.4	11	12.7	12.8	16.4	46.2	554.5		Head
1623817_at	3.7	1.3	6	5.1	9.8	3.9	4671.4	4.9	4.2	3.25	2.8	2.6	4.3	2.5	2.1	0.8	3.7	486.3							Midgut
1636470_at	1.7	10.7	3.8	2.4	5.2	7	4751.3	5	4.2	1.9	1.8	1.1	2.8	3.3	5	3.9	7	466.3							Midgut
1636287_at	5.2	7.6	1.45	3.1	12.3	5.6	3464.3	6	6.2	2.025	6.2	5.2	6.9	8.3	4.4	5.8	10.7	388							Midgut
1629566_at	2.4	1.8	3.175	2.7	7	2	2779.6	5.2	1.8	2.525	3.6	1.7	2.6	3.1	1.4	1.3	1.5	335.4							Midgut
1635945_at	103	120.3	16.55	9	58.2	123.8	10.7	5.9	218.5	15.575	10.6	33.6	216.3	893.3	10.1	12	94.7	329.6	Brain	Head				Crop			Hindgut				Testis	Accessory-glands
1633826_at	34.4	925.3	435.75	39.6	19	35.4	10.9	30.1	120.2	1786.42	2732	90.1	5	8.6	3790.9	3370.2	1571.1	316.6		Head	Eye						Hindgut	Heart	Fatbody				Virgin-spermatheca	Mated-spermatheca	Carcass
1641190_at	3.8	5.7	3.425	5.2	12.8	4.6	2793.7	5.4	5.4	1.55	4.9	4.2	4.1	4.1	0.9	1.8	7.9	312.8							Midgut
1639230_at	2.9	8.9	3.3	15.7	3.6	8.1	5	18.6	10.5	2985.57	2518.7	1.2	5	3.2	62.6	35.4	2060	284.3										Heart	Fatbody						Carcass
1636583_at	6.4	8.1	18.5	7.2	25.3	11.1	2959.6	12.8	18.7	1.5	11.5	6	6.6	11.1	14.1	11.7	13.7	255.2							Midgut
1625487_at	4	27.3	2.575	6.8	11.2	6.4	3253.2	3.5	4.5	0.775	1.7	3.6	4.1	5.5	1.1	5	7.3	250.7							Midgut
1625538_at	10.9	12.3	19.7	12.4	18.9	14.3	1876.9	9.2	15	6.2	16.7	5.5	3	14.5	10.6	15.2	21.7	233.5							Midgut
1638335_at	2.6	2.5	3.75	2.3	9.9	4.1	2436.4	6.5	181.9	2.025	3.7	1.1	7.8	24.1	2.2	4.5	5.4	220.6							Midgut		Hindgut
1637660_at	2.5	5	2.3	4.4	15.7	4.8	2268.1	3.2	5.9	3.05	9.4	3	3.8	4.9	5.2	5.4	8	164.4							Midgut
1637357_at	3.6	2.4	1.425	2.3	6.9	4	2619.6	4.7	2.7	1.925	5.8	1	27.9	3.3	1.5	2.6	6.2	161.5							Midgut
1631806_at	6.2	4.8	6.625	8.2	15.3	9.1	2156.8	6.9	13.8	3.8	9.8	4.5	5.3	4.2	7.7	3.8	8.7	117.8							Midgut
1624509_at	0.9	2.1	1.35	2.4	4.5	2	1947.2	6.7	36.6	1.35	1.3	0.6	0.5	0.9	1.7	1.9	4.4	117.5							Midgut
1630723_a_at	0.6	5.4	0.775	14.7	9677.6	158	2.6	5.6	1	0.7	2.1	0.7	8.5	223.1	2.2	2.2	51.6	112.7					Salivary-glands	Crop								Accessory-glands
1639170_at	4.2	886.9	197.325	7.8	13.6	5.4	0.6	2.1	5.2	5.75	8	1.9	3.7	7.7	2.8	5.7	541.9	108.7		Head	Eye														Carcass
1641357_at	4.4	92.4	44.375	4.1	15.4	4.5	780.5	1934.3	142.5	140.125	280.7	2.3	8.6	2.8	307.1	352.9	151.8	84							Midgut	Tubule	Hindgut	Heart	Fatbody				Virgin-spermatheca	Mated-spermatheca	Carcass
1637647_at	6.6	4.8	2.575	3.6	14.9	3.9	1011.8	5.7	7.4	4.1	10.1	3.5	9.5	41.4	9.4	11.7	8.5	61.2							Midgut
1639272_at	2.3	4	2.85	1.5	5.1	2.8	1617.9	3.4	1.7	2.525	1.4	4.5	3.5	7	2.6	2.1	2.1	54.4							Midgut
1632659_at	2.5	1.1	2.25	5.7	8.7	3.9	765.8	3.6	5	2.7	5.9	0.9	3.4	2.5	4.2	5.4	10.8	43.1							Midgut
1634097_s_at	0.3	0.7	1.2	0.4	3.6	0.9	0.5	2709.9	23.1	1.8	3.5	0.4	0.7	0.8	1.6	1.2	1	27.6								Tubule
1623601_at	2.1	8.8	2.35	4.5	6.5	8.1	183.1	12.9	9.8	2.45	6.6	3	5.7	13.3	4.2	2.8	12	12.5							Midgut
1640109_at	1.5	13.9	9.725	1.2	16.3	2.1	220.5	65.9	11.9	10.55	15	0.8	2.3	4	3.2	1.8	13	9.7							Midgut
1631103_at	1	3.7	17.275	5.8	87.6	4.6	6.6	2.6	2.9	5.3	1.4	2.3	1.1	4.2	5.2	10	16.4	8.5
1631835_at	78.1	9.8	16.8	128.7	13.1	5.7	5.9	5.2	4.8	7.575	10.1	2.3	1.3	7.2	5.3	5.9	18.3	5.1				Thoracicoabdominal-ganglion
1633285_at	3.1	6.4	2.975	3.1	7.1	1.9	5.7	1.8	1.5	1.575	1.5	1.6	3.1	5	2.6	1	3.1	3.6
